# Supplementary material for: A nutrient-responsive hormonal circuit mediates an inter-tissue program regulating metabolic homeostasis in adult Drosophila
Source: Nat Commun. 2021 Aug 30;12:5178. doi: 10.1038/s41467-021-25445-2 (PMC8405823; doi:10.1038/s41467-021-25445-2)
Supplement: Supplementary file 4 — Source Data [file 41467_2021_25445_MOESM4_ESM.xlsx]

## Sheet: Fig 1
Fig 1a								Fig 1b													Fig. 1c											Fig. 1d
	18C		25C		30C			CapaRts>CapaR KO										Accumulated dead flies	sum all flies		CapaR-RNAi/+	CapaR-GAL4	How-GAL4	Elav-GAL4	201Y-GAL4	c564-GAL4	CG-GAL4	Uro-GAL4	Tinman-GAL4	Hand-GAL4		days	Howts>+	Howts>CapaR KO	Howts>CapaR KO, UASCapaR
Days	/+	CapaR-RNAi	/+	CapaR-RNAi	/+	CapaR-RNAi		F1 collected	Day 0	65	45	68	53	48	109	110					5	50	45	5	0	0	15	0	0	0		10	0
10	0	0	0		0			Dead flies	Day 1	5	4	3	6	3	6	2		29	29		0	55	40	0	5	0	10	0	0	0		10	0
10	0	0	0		0				Day 2	10	6	5	3	4	8	3		39	68		0	35	35	0	10	0	0	5	0	5		10	0
10	0	0	0		0				Day 3	9	12	14	9	2	4	5		55	123													10	0
10	0	0	0		0				Day 4	6	4	4	6	7	15	4		46	169													10	0
10	0	0	0		0				Day 5	9	3	7	2	4	4	4		33	202													10	0
10	0	0	0		0				Day 6	6	5	2	8	5	6	8		40	242													10	0
10	0	0	0		0				Day 7	15	2	7	4	1	16	15		60	302													10	0
10	0	0	0		0				Day 8	1	0	3	2	2	8	14		30	332													10	0
10	0	0	0		0				Day 9		2	1	3	3	5	10		24	356													10	0
10	0	0	0		0				Day 10	1	2	7	6	1	14	10		41	397													10	0
10	0	0	0		0				Day 11	1		5	1	4	6	4		21	418													10	0
10	0	0	0		0				Day 12				0	9	4	18		31	449													10	0
10	0	0	0		0				Day 13		2	3	3	3	3	5		19	468													10	0
10	0	0	0		0				Day 14						2	1		3	471													10	0
10	0	0	0		0				Day 15		3	1			2	2		8	479													10	0
10	0	0	0		0				Day 16			2						2	481													10	0
10	0	0	0		0				Day 17	1					2	2		5	486													10	0
10	0	0	0		0				Day 18	1		2			1			4	490													10	0
10	0	0	0		0				Day 19						3	2		5	495													10	0
10	0	0	0		0				Day 20			2				1		3	498													10	0
10	0	0	0		0																											10	0
10	0	0	0		0			CapaRts>CapaR KO, UASCapaR										Accumulated dead flies	sum all flies													10	0
10	0	0	0		0			F1 collected	Day 0	54	69	73	41	33	93	88																10	0
10	0	0	0		0			Dead flies	Day 1									0	0													10	0
10	0	0	0		0				Day 2									0	0													10	0
10	0	0	0		0				Day 3									0	0													10	0
10	0	0	0		0				Day 4									0	0													10	0
10	0	0	0		0				Day 5									0	0													10	0
10	0	0	0		0				Day 6				2					2	2													10	0
10	0	0	0		0				Day 7									0	2													10	0
10	0	0	0		0				Day 8									0	2													10	0
10	0	0	0		0				Day 9									0	2													10	0
10	0	0	0		0				Day 10									0	2													10	0
10	0	0	0		0				Day 11	1			1					2	4													10	0
10	0	0	0		0				Day 12									0	4													10	0
10	0	0	0		0				Day 13									0	4													10	0
10	0	0	0		0				Day 14							1		1	5													10	0
10	0	0	0		0				Day 15		1							1	6													10	0
10	0	0	0		0				Day 16									0	6													10	0
10	0	0	0		0				Day 17	1						1		2	8													10	0
10	0	0	0		0				Day 18	1					1			2	10													10	0
10	0	0	0		0				Day 19									0	10													10	0
10	0	0	0		0				Day 20							1		1	11													10	0
10	0	0	0		0				Total dead	3	1	0	3	0	1	3																10	0
10	0	0	0		0																											10	0
10	0	0	0		0			CapaR; x w1118										Accumulated dead flies	sum all flies													10	0
10	0	0	0		0			F1 collected	Day 0	44	53	88	33	74	36	108																10	0
10	0	0	0		0			Dead flies	Day 1									0	0													10	0
10	0	0	0		0				Day 2									0	0													10	0
10	0	0	0		0				Day 3									0	0													10	0
10	0	0	0		0				Day 4									0	0													10	0
10	0	0	0		0				Day 5									0	0													10	0
10	0	0	0		0				Day 6									0	0													10	0
10	0	0	0		0				Day 7									0	0													10	0
10	0	0	0		0				Day 8									0	0													10	0
10	0	0	0		0				Day 9									0	0													10	0
10	0	0	0		0				Day 10									0	0													10	0
10	0	0	0		0				Day 11							1		1	1													10	0
10	0	0	0		0				Day 12									0	1													10	0
10	0	0	0		0				Day 13									0	1													10	0
10	0	0	0		0				Day 14	1								1	2													10	0
10	0	0	0		0				Day 15									0	2													10	0
10	0	0	0		0				Day 16									0	2													10	0
10	0	0	0		0				Day 17				1					1	3													10	0
10	0	0	0		0				Day 18									0	3													10	0
10	0	0	0		0				Day 19									0	3													10	0
10	0	0	0		0				Day 20									0	3													10	0
10	0	0	0		0				Total dead	1	0	0	1	0	0	1																10	0
10	0	0	0		0																											10	0
10	0	0	0		0																											10	0
10	0	0	0		0																											10	0
10	0	0	0		0																											10	0
10	0	0	0		0																											10	0
10	0	0	0		0																											10	0
10	0	0	0		0																											10	0
10	0	0	0		0																											10	0
10	0	0	0		0																											10	0
10	0	0	0		0																											10	0
10	0	0	0		0																											10	0
10	0	0	0		0																											10	0
10	0	0	0		0																											10	0
10	0	0	0		0																											10	0
10	0	0	0		0																											10	0
10	0	0	0		0																											10	0
10	0	0	0		0																											10	0
10	0	0	0		0																											10	0
10	0	0	0		0																											10	0
10	0	0	0		0																											10	0
10	0	0	0		0																											10	0
10	0	0	0		0																											10	0
10	0	0	0		0																											10	0
10	0	0	0		0																											10	0
10	0	0	0		0																											10	0
10	0	0	0		0																											10	0
10	0	0	0		0																											10	0
10	0	0	0		0																											10	0
10	0	0	0		0																											10	0
10	0	0	0		0																											10	0
10	0	0	0		0																											10	0
10	0	0	0		0																											10	0
10	0	0	0		0																											10	0
10	0	0	0		0																											10	0
10	0	0	0		0																											10	0
10	0	0	0		0																											10	0
10	0	0	0		0																											10	0
10	0	0	0		0																											10	0
10	0	0	0		0																											10	0
10	0	0	0		0																											10	0
10	0	0	0		0																											10	0
10	0	0	0		0																											10	0
10	0	0	0		0																											10	0
10	0	0	0		0																											10	0
10	0	0	0		0																											10	0
10	0	0	0		0																											10	0
10	0	0	0		0																											10	0
10	0	0	0		0																											10	0
10	0	0	0		0																											10	0
10	0	0	0		0																											10	0
10	0	0	0		0																											10	0
10	0	0	0		0																											10	0
10	0	0	0		0																											10	0
10	0	0	0		0																											10	0
10	0	0	0		0																											10	0
10	0	0	0		0																											10	0
10	0	0	0		0																											10	0
10	0	0	0		0																											10	0
10	0	0	0		0																											10	0
10	0	0	0		0																											10	0
10	0	0	0		0																											10	0
10	0		0		0																											10	0
10	0		0		0																											10	0
10	0		0		0																											10	0
10	0		0		0																											10	0
10	0		0		0																											10	0
10	0		0		0																											10	0
10	0		0		0																											10	0
10	0		0		0																											10	0
10	0		0		0																											10	0
10	0		0		0																											10	0
10	0		0		0																											10	0
10	0		0		0																											10	0
10	0		0		0																											10	0
10	0		0		0																											10	0
10	0		0		0																											10	0
10	0		0		0																											10	0
10	0		0		0																											10	0
10	0		0		0																											10	0
10	0		0		0																											10	0
10	0		0		0																											10	0
10	0		0		0																											10	0
10	0		0		0																											10	0
10	0		0		0																											10	0
10	0		0		0																											10	0
10	0		0		0																											10	0
10	0		0		0																											10	0
10	0		0		0																											10	0
10	0		0		0																											10	0
10	0		0		0																											10	0
10	0		0		0																											10	0
10	0		0		0																											10	0
10	0		0		0																											10	0
10	0		0		0																											10	0
10	0		0		0																											10	0
10	0		0		0																											10	0
10	0		0		0																											10	0
10	0		0		0																											10	0
10	0		0		0																											10	0
10	0		0		0																											10	0
10	0		0		0																											10	0
10	0		0		0																											10	0
10	0		0		0																											10	0
10	0		0		0																											10	0
10	0		0		0																											10	0
10	0		0		0																											10	0
10	0		0		0																											10	0
10	0		0		0																											10	0
10	0		0		0																											10	0
10	0		0		0																											10	0
10	0		0		0																											10	0
10	0		0		0																											10	0
10	0		0		0																											10	0
10	0		0		0																											10	0
10	0		0		0																											10	0
10	0		0		0																											10	0
10	0		0		0																											10	0
10	0		0		0																											10	0
10	0		0		0																											10	0
10	0		0		0																											10	0
10	0		0		0																											10	0
10	0		0		0																											10	0
10	0		0		0																											10	0
10	0		0		0																											10	0
10	0		0		0																											10	0
10	0		0		0																											10	0
10	0		0		0																											10	0
10	0		0		0																											10	0
10	0		0		0																											10	0
10	0		0		0																											10	0
10	0		0		0																											10	0
10	0		0		0																											10	0
10	0				0																											10	0
10	0				0																											10	0
10	0				0																											10	0
10	0				0																											10	0
10	0				0																											10	0
10	0				0																											10	0
10	0				0																											10	0
10	0				0																											10	0
10	0				0																											10	0
10	0				0																											10	0
10	0				0																											10	0
10	0				0																											10	0
10	0				0																											10	0
10	0				0																											10	0
10	0				0																											10	0
10	0				0																											10	0
10	0				0																											10	0
10	0				0																											10	0
10	0				0																											10	0
10	0				0																											10	0
10	0				0																											10	0
10	0				0																											10	0
10	0				0																											10	0
10	0				0																											10	0
10	0				0																											10	0
10	0				0																											10	0
10	0				0																											10	0
10	0				0																											10	0
10	0				0																											10	0
10	0				0																											10	0
10	0				0																											10	0
10	0				0																											10	0
10	0				0																											10	0
10	0				0																											10	0
10	0				0																											10	0
10	0				0																											10	0
10	0				0																											10	0
																																10	0
1				1																												10	0
1				1																												10	0
1				1																												10	0
1				1																												10	0
1				1																												10	0
1				1																												10	0
1				1																												10	0
1				1																												10	0
1				1																												10	0
1				1																												10	0
1				1																												10	0
1				1																												10	0
1				1																												10	0
1				1																												10	0
																																10	0
1						1																										10	0
1						1																										10	0
1						1																										10	0
1						1																										10	0
1						1																										10	0
1						1																										10	0
1						1																										10	0
1						1																										10	0
1						1																										10	0
1						1																										10	0
1						1																										10	0
1						1																										10	0
1						1																										10	0
1						1																										10	0
1						1																										10	0
1						1																										10	0
1						1																										10	0
1						1																										10	0
1						1																										10	0
1						1																										10	0
1						1																										10	0
1						1																										10	0
1						1																										10	0
1						1																										10	0
1						1																										10	0
1						1																										10	0
1						1																										10	0
1						1																										10	0
1						1																										10	0
1						1																										10	0
1						1																										10	0
1						1																										10	0
1						1																										10	0
1						1																										10	0
1						1																										10	0
1						1																										10	0
1						1																										10	0
1						1																										10	0
1						1																										10	0
1						1																										10	0
1						1																										10	0
1						1																										10	0
1						1																										10	0
1						1																										10	0
1						1																										10	0
1						1																										10	0
1						1																										10	0
1						1																										10	0
1						1																										10	0
1						1																										10	0
1						1																										10	0
1						1																										10	0
1						1																										10	0
1						1																										10	0
1						1																										10	0
1						1																										10	0
1						1																										10	0
1						1																										10	0
1						1																										10	0
1						1																										10	0
1						1																										10	0
1						1																										10	0
1						1																										10	0
1						1																										10	0
1						1																										10	0
1						1																										10	0
1						1																										10	0
1						1																										10	0
1						1																										10	0
1						1																										10	0
1						1																										10	0
1						1																										10	0
1						1																										10	0
1						1																										10	0
1						1																										10	0
1						1																										10	0
1						1																										10	0
1						1																										10	0
1						1																										10	0
1						1																										10	0
1						1																										10	0
1						1																										10	0
1						1																										10	0
1						1																										10	0
1						1																										10	0
1						1																										10	0
1						1																										10	0
1						1																										10	0
1						1																										10	0
1						1																										10	0
1						1																										10	0
1						1																										10	0
1						1																										10	0
1						1																										10	0
1						1																										10	0
1						1																										10	0
1						1																										10	0
1						1																										10	0
1						1																										10	0
1						1																										10	0
1						1																										10	0
1						1																										10	0
1						1																										10	0
1						1																										10	0
1						1																										10	0
1						1																										10	0
1						1																										10	0
1						1																										10	0
1						1																										10	0
1						1																										10	0
1						1																										10	0
1						1																										10	0
1						1																										10	0
1						1																										10	0
1						1																										10	0
1						1																										10	0
1						1																										10	0
1						1																										10	0
1						1																										10	0
1						1																										10	0
1						1																										10	0
1						1																										10	0
1						1																										10	0
1						1																										10	0
1						1																										10	0
1						1																										10	0
1						1																										10	0
1						1																										10	0
1						1																										10	0
1						1																										10	0
																																10	0
2		1																														10	0
2		1																														10	0
																																10	0
2				1																												10	0
2				1																												10	0
2				1																												10	0
2				1																												10	0
2				1																												10	0
2				1																												10	0
2				1																												10	0
2				1																												10	0
2				1																												10	0
2				1																												10	0
2				1																												10	0
2				1																												10	0
2				1																												10	0
2				1																												10	0
2				1																												10	0
2				1																												10	0
2				1																												10	0
2				1																												10	0
2				1																												10	0
2				1																												10	0
2				1																												10	0
2				1																												10	0
2				1																												10	0
2				1																												10	0
2				1																												10	0
2				1																												10	0
2				1																												10	0
2				1																												10	0
2				1																												10	0
2				1																												10	0
2				1																												10	0
2				1																												10	0
2				1																												10	0
2				1																												10	0
2				1																												10	0
2				1																												10	0
2				1																												10	0
2				1																												10	0
2				1																												10	0
2				1																												10	0
2				1																												10	0
2				1																												10	0
2				1																												10	0
2				1																												10	0
2				1																												10	0
2				1																												10	0
2				1																												10	0
2				1																												10	0
2				1																												10	0
2				1																												10	0
2				1																												10	0
2				1																												10	0
2				1																												10	0
2				1																												10	0
2				1																												10	0
2				1																												10	0
2				1																												10	0
2				1																												10	0
2				1																												10	0
2				1																												10	0
2				1																												10	0
2				1																												10	0
2				1																												10	0
2				1																												10	0
2				1																												10	0
2				1																												10	0
2				1																												10	0
2				1																												10	0
2				1																												10	0
2				1																												10	0
2				1																												10	0
2				1																												10	0
2				1																												10	0
2				1																												10	0
2				1																												10	0
2				1																												10	0
2				1																												10	0
2				1																												10	0
2				1																												10	0
2				1																												10	0
2				1																												10	0
2				1																												10	0
2				1																												10	0
2				1																												10	0
2				1																												10	0
2				1																												10	0
2				1																												10	0
2				1																												10	0
2				1																												10	0
2				1																												10	0
2				1																												10	0
2				1																												10	0
2				1																												10	0
2				1																												10	0
2				1																												10	0
2				1																												10	0
2				1																												10	0
2				1																												10	0
2				1																												10	0
																																10	0
2						1																										10	0
2						1																										10	0
2						1																										10	0
2						1																										10	0
2						1																										10	0
2						1																										10	0
2						1																										10	0
2						1																										10	0
2						1																										10	0
2						1																										10	0
2						1																										10	0
2						1																										10	0
2						1																										10	0
2						1																										10	0
2						1																										10	0
2						1																										10	0
2						1																										10	0
2						1																										10	0
2						1																										10	0
2						1																										10	0
2						1																										10	0
2						1																										10	0
2						1																										10	0
2						1																										10	0
2						1																										10	0
2						1																										10	0
2						1																										10	0
2						1																										10	0
2						1																										10	0
2						1																										10	0
2						1																										10	0
2						1																										10	0
2						1																										10	0
2						1																										10	0
2						1																										10	0
2						1																										10	0
2						1																										10	0
2						1																										10	0
2						1																										10	0
2						1																										10	0
2						1																										10	0
2						1																										10	0
2						1																										10	0
2						1
2						1																										10		0
2						1																										10		0
2						1																										10		0
2						1																										10		0
2						1																										10		0
2						1																										10		0
2						1																										10		0
2						1																										10		0
2						1																										10		0
2						1																										10		0
2						1																										10		0
2						1																										10		0
2						1																										10		0
																																10		0
3		1																														10		0
3		1																														10		0
3		1																														10		0
3		1																														10		0
3		1																														10		0
3		1																														10		0
3		1																														10		0
3		1																														10		0
3		1																														10		0
																																10		0
3	1																															10		0
																																10		0
3				1																												10		0
3				1																												10		0
3				1																												10		0
3				1																												10		0
3				1																												10		0
3				1																												10		0
3				1																												10		0
3				1																												10		0
3				1																												10		0
3				1																												10		0
3				1																												10		0
3				1																												10		0
3				1																												10		0
3				1																												10		0
3				1																												10		0
3				1																												10		0
3				1																												10		0
3				1																												10		0
3				1																												10		0
3				1																												10		0
3				1																												10		0
3				1																												10		0
3				1																												10		0
3				1																												10		0
3				1																												10		0
3				1																												10		0
3				1																												10		0
3				1																												10		0
3				1																												10		0
3				1																												10		0
3				1																												10		0
3				1																												10		0
3				1																												10		0
3				1																												10		0
3				1																												10		0
3				1																												10		0
3				1																												10		0
3				1																												10		0
3				1																												10		0
3				1																												10		0
3				1																												10		0
3				1																												10		0
3				1																												10		0
3				1																												10		0
3				1																												10		0
3				1																												10		0
3				1																												10		0
3				1																												10		0
3				1																												10		0
3				1																												10		0
3				1																												10		0
3				1																												10		0
3				1																												10		0
3				1																												10		0
3				1																												10		0
3				1																												10		0
3				1																												10		0
3				1																												10		0
3				1																												10		0
3				1																												10		0
3				1																												10		0
3				1																												10		0
3				1																												10		0
3				1																												10		0
3				1																												10		0
3				1																												10		0
3				1																												10		0
3				1																												10		0
3				1																												10		0
3				1																												10		0
3				1																												10		0
3				1																												10		0
3				1																												10		0
3				1																												10		0
																																10		0
3						1																										10		0
3						1																										10		0
3						1																										10		0
3						1																										10		0
3						1																										10		0
3						1																										10		0
3						1																										10		0
3						1																										10		0
3						1																										10		0
3						1																										10		0
3						1																										10		0
3						1																										10		0
3						1																										10		0
3						1																										10		0
3						1																										10		0
3						1																										10		0
3						1																										10		0
3						1																										10		0
3						1																										10		0
3						1																										10		0
3						1																										10		0
3						1																										10		0
3						1																										10		0
3						1																										10		0
3						1																										10		0
3						1																										10		0
3						1																										10		0
3						1																										10		0
3						1																										10		0
3						1																										10		0
3						1																										10		0
3						1																										10		0
3						1																										10		0
3						1																										10		0
3						1																										10		0
3						1																										10		0
3						1																										10		0
3						1																										10		0
3						1																										10		0
3						1																										10		0
3						1																										10		0
3						1																										10		0
3						1																										10		0
3						1																										10		0
3						1																										10		0
3						1																										10		0
3						1																										10		0
																																10		0
4	1																															10		0
4	1																															10		0
4	1																															10		0
																																10		0
4		1																														10		0
4		1																														10		0
4		1																														10		0
4		1																														10		0
4		1																														10		0
4		1																														10		0
4		1																														10		0
4		1																														10		0
4		1																														10		0
4		1																														10		0
4		1																														10		0
4		1																														10		0
																																10		0
4				1																												10		0
4				1																												10		0
4				1																												10		0
4				1																												10		0
4				1																												10		0
4				1																												10		0
4				1																												10		0
4				1																												10		0
4				1																												10		0
4				1																												10		0
4				1																												10		0
4				1																												10		0
4				1																												10		0
4				1																												10		0
4				1																												10		0
4				1																												10		0
4				1																												10		0
4				1																												10		0
4				1																												10		0
4				1																												10		0
4				1																												10		0
4				1																												10		0
4				1																												10		0
4				1																												10		0
4				1																												10		0
4				1																												10		0
4				1																												10		0
4				1																												10		0
4				1																												10		0
4				1																												10		0
4				1																												10		0
4				1																												10		0
4				1																												10		0
4				1																												10		0
4				1																												10		0
4				1																												10		0
4				1																												10		0
4				1																												10		0
4				1																												10		0
4				1																												10		0
4				1																												10		0
4				1																												10		0
4				1																												10		0
4				1																												10		0
4				1																												10		0
																																10		0
4					1																											10		0
																																10		0
4						1																										10		0
																																10		0
5																																10		0
																																10		0
5		1																														10		0
5		1																														10		0
5		1
5		1																														10			0
5		1																														10			0
5		1																														10			0
5		1																														10			0
5		1																														10			0
5		1																														10			0
5		1																														10			0
																																10			0
5			1																													10			0
																																10			0
5				1																												10			0
5				1																												10			0
5				1																												10			0
5				1																												10			0
5				1																												10			0
5				1																												10			0
5				1																												10			0
5				1																												10			0
5				1																												10			0
5				1																												10			0
5				1																												10			0
5				1																												10			0
5				1																												10			0
5				1																												10			0
5				1																												10			0
5				1																												10			0
5				1																												10			0
5				1																												10			0
5				1																												10			0
5				1																												10			0
5				1																												10			0
5				1																												10			0
5				1																												10			0
5				1																												10			0
5				1																												10			0
5				1																												10			0
																																10			0
6		1																														10			0
6		1																														10			0
6		1																														10			0
6		1																														10			0
6		1																														10			0
6		1																														10			0
6		1																														10			0
6		1																														10			0
6		1																														10			0
6		1																														10			0
6		1																														10			0
6		1																														10			0
6		1																														10			0
6		1																														10			0
6		1																														10			0
																																10			0
6			1																													10			0
6			1																													10			0
6			1																													10			0
																																10			0
6				1																												10			0
6				1																												10			0
6				1																												10			0
6				1																												10			0
6				1																												10			0
6				1																												10			0
6				1																												10			0
6				1																												10			0
6				1																												10			0
6				1																												10			0
6				1																												10			0
6				1																												10			0
6				1																												10			0
6				1																												10			0
6				1																												10			0
6				1																												10			0
6				1																												10			0
6				1																												10			0
6				1																												10			0
6				1																												10			0
6				1																												10			0
6				1																												10			0
6				1																												10			0
6				1																												10			0
6				1																												10			0
6				1																												10			0
6				1																												10			0
6				1																												10			0
6				1																												10			0
6				1																												10			0
																																10			0
6					1																											10			0
																																10			0
7	1																															10			0
																																10			0
7		1																														10			0
7		1																														10			0
7		1																														10			0
7		1																														10			0
7		1																														10			0
7		1																														10			0
7		1																														10			0
7		1																														10			0
7		1																														10			0
																																10			0
7			1																													10			0
7			1																													10			0
7			1																													10			0
																																10			0
7				1																												10			0
7				1																												10			0
7				1																												10			0
7				1																												10			0
7				1																												10			0
7				1																												10			0
7				1																												10			0
7				1																												10			0
7				1																												10			0
7				1																												10			0
7				1																												10			0
7				1																												10			0
7				1																												10			0
7				1																												10			0
7				1																												10			0
7				1																												10			0
7				1																												10			0
7				1																												10			0
7				1																												10			0
7				1																												10			0
7				1																												10			0
7				1																												10			0
7				1																												10			0
																																10			0
7					1																											10			0
7					1																											10			0
																																10			0
8	1																															10			0
8	1																															10			0
8	1																															10			0
																																10			0
8		1																														10			0
8		1																														10			0
8		1																														10			0
8		1																														10			0
8		1																														10			0
8		1																														10			0
8		1																														10			0
8		1																														10			0
8		1																														10			0
8		1																														10			0
																																10			0
8			1																													10			0
8			1																													10			0
8			1																													10			0
																																10			0
8				1																												10			0
8				1																												10			0
8				1																												10			0
																																10			0
9		1																														10			0
9		1																														10			0
9		1																														10			0
9		1																														10			0
9		1																														10			0
9		1																														10			0
9		1																														10			0
9		1																														10			0
9		1																														10			0
9		1																														10			0
																																10			0
9			1																													10			0
9			1																													10			0
9			1																													10			0
																																10			0
9					1																											10			0
																																10			0
10	1																															10			0
10	1																															10			0
																																10			0
10		1																														10			0
10		1																														10			0
10		1																														10			0
10		1																														10			0
10		1																														10			0
10		1																														10			0
10		1																														10			0
10		1																														10			0
10		1																														10			0
																																10			0
10			1																													10			0
10			1																													10			0
10			1																													10			0
10			1																													10			0
																																10			0
10				1																												10			0
10				1																												10			0
																																10			0
10					1																											10			0
																																10			0
																																10			0
																																10			0
																																10			0
																																10			0
																																10			0
																																10			0
																																10			0
																																10			0
																																10			0
																																10			0
																																10			0
																																10			0
																																10			0
																																10			0
																																10			0
																																10			0
																																10			0
																																10			0
																																10			0
																																10			0
																																10			0
																																10			0
																																10			0
																																10			0
																																10			0
																																10			0
																																10			0
																																10			0
																																10			0
																																10			0
																																10			0
																																10			0
																																10			0
																																10			0
																																10			0
																																10			0
																																10			0
																																10			0
																																10			0
																																10			0
																																10			0
																																10			0
																																10			0
																																10			0
																																10			0
																																10			0
																																10			0
																																10			0
																																10			0
																																10			0
																																10			0
																																10			0
																																10			0
																																10			0
																																10			0
																																10			0
																																10			0
																																10			0
																																10			0
																																10			0
																																10			0
																																10			0
																																10			0
																																10			0
																																10			0
																																10			0
																																10			0
																																10			0
																																10			0
																																10			0
																																10			0
																																10			0
																																10			0
																																10			0
																																10			0
																																10			0
																																10			0
																																10			0
																																10			0
																																10			0
																																10			0
																																10			0
																																10			0
																																10			0
																																10			0
																																10			0
																																10			0
																																10			0
																																10			0
																																10			0
																																10			0
																																10			0
																																10			0
																																10			0
																																10			0
																																10			0
																																10			0
																																10			0
																																10			0
																																10			0
																																10			0
																																10			0
																																10			0
																																10			0
																																10			0
																																10			0
																																10			0
																																10			0
																																10			0
																																10			0
																																10			0
																																10			0
																																10			0
																																10			0
																																10			0
																																10			0
																																10			0
																																10			0
																																10			0
																																10			0
																																10			0
																																10			0
																																10			0
																																10			0
																																10			0
																																10			0
																																10			0
																																10			0
																																10			0
																																10			0
																																10			0
																																10			0
																																10			0
																																10			0
																																10			0
																																10			0
																																10			0
																																10			0
																																10			0
																																10			0
																																10			0
																																10			0
																																10			0
																																10			0
																																10			0
																																10			0
																																10			0
																																10			0
																																10			0
																																10			0
																																10			0
																																10			0
																																10			0
																																10			0
																																10			0
																																10			0
																																10			0
																																10			0
																																10			0
																																10			0
																																10			0
																																10			0
																																10			0
																																10			0
																																10			0
																																10			0
																																10			0
																																10			0
																																10			0
																																10			0
																																10			0
																																10			0
																																10			0
																																10			0
																																10			0
																																10			0
																																10			0
																																10			0
																																10			0
																																10			0
																																10			0
																																10			0
																																10			0
																																10			0
																																10			0
																																10			0
																																10			0
																																10			0
																																10			0
																																10			0
																																10			0
																																10			0
																																10			0
																																10			0
																																10			0
																																10			0
																																10			0
																																10			0
																																10			0
																																10			0
																																10			0
																																10			0
																																10			0
																																10			0
																																10			0
																																10			0
																																10			0
																																10			0
																																10			0
																																10			0
																																10			0
																																10			0
																																10			0
																																10			0
																																10			0
																																10			0
																																10			0
																																10			0
																																10			0
																																10			0
																																10			0
																																10			0
																																10			0
																																10			0
																																10			0
																																10			0
																																10			0
																																10			0
																																10			0
																																10			0
																																10			0
																																10			0
																																10			0
																																10			0
																																10			0
																																10			0
																																10			0
																																10			0
																																10			0
																																10			0
																																10			0
																																10			0
																																10			0
																																10			0
																																10			0
																																10			0
																																10			0
																																10			0
																																10			0
																																10			0
																																10			0
																																10			0
																																10			0
																																10			0
																																10			0
																																10			0
																																10			0
																																10			0
																																10			0
																																10			0
																																10			0
																																10			0
																																10			0
																																10			0
																																10			0
																																10			0
																																10			0
																																10			0
																																10			0
																																10			0
																																10			0
																																10			0
																																10			0
																																10			0
																																10			0
																																10			0
																																10			0
																																10			0
																																10			0
																																10			0
																																10			0
																																10			0
																																10			0
																																10			0
																																10			0
																																10			0
																																10			0
																																10			0
																																10			0
																																10			0
																																10			0
																																10			0
																																10			0
																																10			0
																																10			0
																																10			0
																																10			0
																																10			0
																																10			0
																																10			0
																																10			0
																																10			0
																																10			0
																																10			0
																																10			0
																																10			0
																																10			0
																																10			0
																																10			0
																																10			0
																																10			0
																																10			0
																																10			0
																																10			0
																																10			0
																																10			0
																																10			0
																																10			0
																																10			0
																																10			0
																																10			0
																																10			0
																																10			0
																																10			0
																																10			0
																																10			0
																																10			0
																																10			0
																																10			0
																																10			0
																																10			0
																																10			0
																																10			0
																																10			0
																																1	1
																																1			1
																																1			1
																																1			1
																																1			1
																																2	1
																																2	1
																																2	1
																																2	1
																																2	1
																																2		1
																																2		1
																																2		1
																																2		1
																																2		1
																																2		1
																																2			1
																																2			1
																																2			1
																																2			1
																																2			1
																																2			1
																																2			1
																																2			1
																																2			1
																																2			1
																																2			1
																																3	1
																																3	1
																																3	1
																																3	1
																																3	1
																																3	1
																																3	1
																																3	1
																																3	1
																																3	1
																																3	1
																																3		1
																																3		1
																																3		1
																																3		1
																																3		1
																																3		1
																																3		1
																																3		1
																																3		1
																																3		1
																																3		1
																																3		1
																																3		1
																																3		1
																																3		1
																																3		1
																																3		1
																																3		1
																																3		1
																																3		1
																																3		1
																																3		1
																																3		1
																																3		1
																																3		1
																																3			1
																																3			1
																																3			1
																																3			1
																																3			1
																																3			1
																																3			1
																																3			1
																																3			1
																																3			1
																																3			1
																																3			1
																																3			1
																																3			1
																																3			1
																																3			1
																																3			1
																																3			1
																																3			1
																																4	1
																																4	1
																																4	1
																																4	1
																																4	1
																																4		1
																																4		1
																																4		1
																																4		1
																																4		1
																																4		1
																																4		1
																																4		1
																																4		1
																																4		1
																																4		1
																																4		1
																																4		1
																																4		1
																																4		1
																																4		1
																																4		1
																																4		1
																																4		1
																																4		1
																																4		1
																																4		1
																																4		1
																																4		1
																																4		1
																																4		1
																																4		1
																																4		1
																																4		1
																																4		1
																																4		1
																																4		1
																																4		1
																																4		1
																																4		1
																																4		1
																																4		1
																																4		1
																																4		1
																																4		1
																																4		1
																																4		1
																																4		1
																																4		1
																																4		1
																																4			1
																																4			1
																																4			1
																																4			1
																																4			1
																																5	1
																																5	1
																																5	1
																																5	1
																																5	1
																																5	1
																																5	1
																																5	1
																																5	1
																																5	1
																																5	1
																																5	1
																																5		1
																																5		1
																																5		1
																																5		1
																																5		1
																																5		1
																																5		1
																																5		1
																																5		1
																																5		1
																																5		1
																																5		1
																																5		1
																																5		1
																																5		1
																																5		1
																																5		1
																																5		1
																																5		1
																																5		1
																																5		1
																																5		1
																																5		1
																																5		1
																																5		1
																																5		1
																																5		1
																																5		1
																																5		1
																																5		1
																																5		1
																																5		1
																																5		1
																																5		1
																																5		1
																																5		1
																																5		1
																																5		1
																																5		1
																																5		1
																																5		1
																																5		1
																																5		1
																																5		1
																																5		1
																																5		1
																																5		1
																																5		1
																																5		1
																																5		1
																																5		1
																																5		1
																																5		1
																																5		1
																																5		1
																																5		1
																																5		1
																																5		1
																																5		1
																																5		1
																																5		1
																																5		1
																																5		1
																																5		1
																																5		1
																																5		1
																																5		1
																																5		1
																																5		1
																																5		1
																																5		1
																																5		1
																																5		1
																																5		1
																																5		1
																																5		1
																																5		1
																																5		1
																																5		1
																																5		1
																																5		1
																																5		1
																																5		1
																																5		1
																																5		1
																																5		1
																																5		1
																																5		1
																																5		1
																																6	1
																																6	1
																																6	1
																																6		1
																																6		1
																																6		1
																																6		1
																																6		1
																																6		1
																																6		1
																																6		1
																																6		1
																																6		1
																																6		1
																																6		1
																																6		1
																																6		1
																																6		1
																																6		1
																																6		1
																																6		1
																																6		1
																																6		1
																																6		1
																																6		1
																																6			1
																																7	1
																																7	1
																																7		1
																																7		1
																																7		1
																																7		1
																																7		1
																																7		1
																																7		1
																																7		1
																																7		1
																																7		1
																																7		1
																																7		1
																																7		1
																																7		1
																																7		1
																																7		1
																																7		1
																																7		1
																																7		1
																																7		1
																																7		1
																																7		1
																																7		1
																																7		1
																																7		1
																																7		1
																																7		1
																																7		1
																																7		1
																																7		1
																																7		1
																																7		1
																																7		1
																																7		1
																																7		1
																																7		1
																																7		1
																																7		1
																																7		1
																																7		1
																																7		1
																																7		1
																																7		1
																																7		1
																																7		1
																																7		1
																																7		1
																																7		1
																																7		1
																																7		1
																																7		1
																																7		1
																																7		1
																																7		1
																																7		1
																																7		1
																																7		1
																																7		1
																																7			1
																																8		1
																																8		1
																																8		1
																																8		1
																																8		1
																																8		1
																																8		1
																																8		1
																																8		1
																																8		1
																																8		1
																																8		1
																																8		1
																																8		1
																																8		1
																																8		1
																																8		1
																																8		1
																																8		1
																																8		1
																																8		1
																																8		1
																																8		1
																																8		1
																																8		1
																																8		1
																																8		1
																																8		1
																																8		1
																																8		1
																																8		1
																																8		1
																																8		1
																																8		1
																																8		1
																																8		1
																																8		1
																																8		1
																																8		1
																																8		1
																																8		1
																																8		1
																																8		1
																																8		1
																																8		1
																																8		1
																																8		1
																																8		1
																																8		1
																																8		1
																																8		1
																																8		1
																																8		1
																																8		1
																																8		1
																																8		1
																																8		1
																																8		1
																																8		1
																																8		1
																																8		1
																																8		1
																																8		1
																																8		1
																																8		1
																																8		1
																																8		1
																																8		1
																																8		1
																																8		1
																																8		1
																																8		1
																																8		1
																																8		1
																																8		1
																																8		1
																																8		1
																																8		1
																																8		1
																																8		1
																																8		1
																																8		1
																																8		1
																																8		1
																																8		1
																																8		1
																																8		1
																																8		1
																																8		1
																																8		1
																																8		1
																																8		1
																																8		1
																																8		1
																																8		1
																																8		1
																																8		1
																																8		1
																																8		1
																																8		1
																																8		1
																																8		1
																																8		1
																																8		1
																																8		1
																																8		1
																																8		1
																																8		1
																																8		1
																																8		1
																																8		1
																																8		1
																																8		1
																																8		1
																																8		1
																																8		1
																																8		1
																																8		1
																																8		1
																																8		1
																																8		1
																																8		1
																																8		1
																																9	1
																																9		1
																																9		1
																																9		1
																																9		1
																																9		1
																																9		1
																																9		1
																																9		1
																																9		1
																																9		1
																																9		1
																																9		1
																																9		1
																																9		1
																																9		1
																																9		1
																																9		1
																																9		1
																																9		1
																																9		1
																																9		1
																																9		1
																																9		1
																																9		1
																																9		1
																																9		1
																																9		1
																																9		1
																																9		1
																																9		1
																																9		1
																																9		1
																																9		1
																																9		1
																																9		1
																																9		1
																																9		1
																																9		1
																																9		1
																																9		1
																																9		1
																																9		1
																																9		1
																																9		1
																																9		1
																																9		1
																																9		1
																																9		1
																																9		1
																																9		1
																																9		1
																																9		1
																																9		1
																																9		1
																																9		1
																																9		1
																																9		1
																																9		1
																																9		1
																																9		1
																																9		1
																																9		1
																																9		1
																																9		1
																																9		1
																																9		1
																																9		1
																																9		1
																																9		1
																																9		1
																																9			1
																																9			1
																																9			1
																																9			1
																																9			1
																																9			1
																																10		1
																																10		1
																																10		1
																																10		1
																																10		1
																																10		1
																																10		1
																																10		1
																																10		1
																																10		1
																																10		1
																																10		1
																																10		1
																																10		1
																																10		1
																																10		1
																																10		1
																																10		1
																																10			1
																																10			1
																																10			1
																																10			1
																																10			1

## Sheet: Fig 2
Fig. 2e			Fig. 2f			Fig. 2g			Fig. 2h
0	45.7367		0	56.1016		0	50.1668		0	63.1032
0.1	48.1052		0.1	59.544		0.1	52.7648		0.1	28.4248
0.2	43.0927		0.2	52.1739		0.2	50.167		0.2	78.2442
0.3	48.1053		0.3	56.102		0.3	50.1671		0.3	63.1038
0.4	45.7369		0.4	56.1022		0.4	55.1289		0.4	28.4251
0.5	48.1055		0.5	52.1743		0.5	52.7652		0.5	63.104
0.6	48.1056		0.6	56.1025		0.6	55.1292		0.6	28.4252
0.7	43.093		0.7	56.1026		0.7	52.7655		0.7	78.2453
0.8	45.7372		0.8	52.1746		0.8	52.7656		0.8	63.1047
0.9	40.0759		0.9	47.5419		0.9	50.1678		0.9	63.1049
1	45.7373		1	56.103		1	52.7658		1	63.1052
1.1	43.0933		1.1	52.175		1.1	50.168		1.1	63.1032
1.2	40.0761		1.2	52.1751		1.2	50.1681		1.2	28.4248
1.3	45.7375		1.3	56.1034		1.3	50.1682		1.3	78.2442
1.4	43.0934		1.4	47.5425		1.4	47.268		1.4	63.1038
1.5	45.7376		1.5	47.5425		1.5	47.268		1.5	28.4251
1.6	43.0935		1.6	47.5426		1.6	47.2681		1.6	63.104
1.7	43.0936		1.7	47.5427		1.7	52.7665		1.7	28.4252
1.8	43.0936		1.8	47.5428		1.8	50.1686		1.8	78.2453
1.9	43.0937		1.9	41.7667		1.9	43.9588		1.9	63.1047
2	45.7379		2	47.5429		2	50.1688		2	63.1049
2.1	43.0938		2.1	41.7668		2.1	47.2685		2.1	63.1052
2.2	45.738		2.2	47.543		2.2	47.2686		2.2	63.1054
2.3	43.0939		2.3	47.5431		2.3	43.9591		2.3	63.1056
2.4	43.094		2.4	47.5432		2.4	50.1691		2.4	28.4259
2.5	43.094		2.5	41.7671		2.5	47.2688		2.5	63.1058
2.6	43.0941		2.6	41.7671		2.6	50.1693		2.6	28.426
2.7	40.0768		2.7	47.5434		2.7	47.269		2.7	28.426
2.8	43.0942		2.8	47.5434		2.8	47.2691		2.8	28.426
2.9	43.0942		2.9	47.5435		2.9	47.2692		2.9	28.426
3	48.107		3	47.5436		3	47.2692		3	63.1061
3.1	43.0943		3.1	47.5437		3.1	52.7677		3.1	28.4261
3.2	43.0944		3.2	41.7675		3.2	43.9598		3.2	78.2442
3.3	40.0771		3.3	47.5438		3.3	43.9598		3.3	63.1038
3.4	43.0945		3.4	47.5439		3.4	47.2695		3.4	28.4251
3.5	45.7387		3.5	47.5439		3.5	50.17		3.5	63.104
3.6	43.0946		3.6	41.7678		3.6	47.2697		3.6	28.4252
3.7	43.0947		3.7	52.1771		3.7	43.9601		3.7	78.2453
3.8	45.7389		3.8	47.5442		3.8	43.9602		3.8	63.1047
3.9	43.0948		3.9	41.768		3.9	47.2699		3.9	63.1049
4	45.739		4	47.5443		4	47.27		4	63.1052
4.1	40.0775		4.1	47.5444		4.1	43.9604		4.1	63.1054
4.2	43.0949		4.2	41.7681		4.2	40.057		4.2	63.1056
4.3	40.0776		4.3	47.5445		4.3	47.2702		4.3	28.4259
4.4	40.0777		4.4	47.5446		4.4	47.2702		4.4	63.1058
4.5	43.0951		4.5	41.7683		4.5	43.9606		4.5	28.426
4.6	43.0951		4.6	47.5447		4.6	43.9607		4.6	28.426
4.7	40.0778		4.7	41.7684		4.7	50.1709		4.7	28.426
4.8	43.0952		4.8	41.7685		4.8	43.9608		4.8	28.426
4.9	45.7395		4.9	47.5449		4.9	47.2706		4.9	63.1061
5	36.5192		5	41.7686		5	43.9609		5	28.4261
5.1	43.0954		5.1	47.545		5.1	43.961		5.1	63.1063
5.2	40.078		5.2	47.5451		5.2	43.961		5.2	63.1065
5.3	40.0781		5.3	41.7688		5.3	47.2708		5.3	63.1067
5.4	43.0955		5.4	41.7688		5.4	43.9612		5.4	63.1069
5.5	40.0781		5.5	41.7689		5.5	43.9612		5.5	28.4265
5.6	40.0782		5.6	47.5453		5.6	47.271		5.6	63.1072
5.7	45.7399		5.7	47.5454		5.7	43.9614		5.7	63.1074
5.8	43.0957		5.8	47.5455		5.8	47.2712		5.8	28.4267
5.9	45.74		5.9	41.7691		5.9	40.058		5.9	63.1076
6	43.0958		6	47.5456		6	43.9615		6	63.1078
6.1	40.0784		6.1	41.7692		6.1	47.2714		6.1	78.25
6.2	40.0785		6.2	41.7693		6.2	43.9616		6.2	63.1085
6.3	43.0959		6.3	47.5458		6.3	43.9617		6.3	63.1087
6.4	45.7403		6.4	47.5458		6.4	47.2716		6.4	63.1089
6.5	43.0961		6.5	41.7694		6.5	47.2716		6.5	63.1092
6.6	43.0961		6.6	41.7695		6.6	43.9619		6.6	63.1094
6.7	45.7405		6.7	41.7695		6.7	43.962		6.7	63.1096
6.8	45.7405		6.8	41.7696		6.8	47.2718		6.8	63.1098
6.9	45.7406		6.9	41.7696		6.9	43.9621		6.9	28.4278
7	43.0963		7	41.7697		7	40.0586		7	63.1101
7.1	45.7407		7.1	41.7697		7.1	47.272		7.1	63.1103
7.2	36.5202		7.2	41.7697		7.2	47.2721		7.2	63.1105
7.3	43.0965		7.3	41.7698		7.3	47.2722		7.3	63.1107
7.4	40.0791		7.4	41.7698		7.4	47.2722		7.4	63.111
7.5	40.0791		7.5	41.7699		7.5	47.2723		7.5	63.1112
7.6	45.741		7.6	47.5465		7.6	43.9625		7.6	63.1114
7.7	40.0792		7.7	47.5466		7.7	40.059		7.7	63.1116
7.8	40.0792		7.8	41.7701		7.8	47.2725		7.8	63.1118
7.9	36.5205		7.9	47.5467		7.9	43.9627		7.9	63.1121
8	43.0968		8	41.7702		8	43.9628		8	63.1123
8.1	43.0969		8.1	47.5468		8.1	43.9628		8.1	28.4289
8.2	45.7413		8.2	47.5469		8.2	43.9629		8.2	63.1125
8.3	43.097		8.3	41.7703		8.3	43.9629		8.3	63.1127
8.4	43.097		8.4	41.7704		8.4	47.2729		8.4	28.4291
8.5	43.0971		8.5	47.5471		8.5	43.9631		8.5	63.113
8.6	40.0796		8.6	47.5471		8.6	40.0594		8.6	28.4292
8.7	45.7415		8.7	47.5472		8.7	47.273		8.7	78.2564
8.8	40.0797		8.8	41.7706		8.8	47.2731		8.8	63.1136
8.9	43.0973		8.9	33.6877		8.9	43.9633		8.9	63.1138
9	45.7417		9	47.5474		9	43.9633		9	63.1141
9.1	40.0799		9.1	47.5474		9.1	40.0597		9.1	28.4297
9.2	40.0799		9.2	47.5475		9.2	43.9634		9.2	63.1143
9.3	45.7418		9.3	41.7709		9.3	47.2734		9.3	63.1145
9.4	43.0975		9.4	41.7709		9.4	43.9636		9.4	63.1147
9.5	43.0976		9.5	47.5477		9.5	43.9636		9.5	63.115
9.6	40.0801		9.6	47.5478		9.6	40.06		9.6	28.4301
9.7	45.7421		9.7	47.5479		9.7	43.9637		9.7	63.1152
9.8	40.0802		9.8	47.5479		9.8	47.2737		9.8	63.1154
9.9	43.0978		9.9	41.7713		9.9	40.0601		9.9	63.1156
10	43.0978		10	52.1815		10	47.2738		10	63.1159
10.1	45.7423		10.1	41.7714		10.1	43.964		10.1	63.1032
10.2	40.0804		10.2	47.5482		10.2	43.964		10.2	28.4248
10.3	43.098		10.3	47.5483		10.3	43.9641		10.3	78.2442
10.4	45.7425		10.4	47.5484		10.4	43.9641		10.4	63.1038
10.5	48.1113		10.5	41.7716		10.5	47.2742		10.5	28.4251
10.6	43.0982		10.6	41.7717		10.6	43.9643		10.6	63.104
10.7	43.0982		10.7	41.7717		10.7	43.9643		10.7	28.4252
10.8	45.7427		10.8	41.7718		10.8	47.2744		10.8	78.2453
10.9	40.0807		10.9	41.7718		10.9	43.9644		10.9	63.1047
11	43.0984		11	47.5487		11	40.0607		11	63.1049
11.1	43.0984		11.1	47.5488		11.1	40.0607		11.1	63.1052
11.2	40.0809		11.2	41.772		11.2	47.2746		11.2	63.1054
11.3	43.0985		11.3	47.5489		11.3	43.9647		11.3	63.1056
11.4	45.743		11.4	47.549		11.4	47.2747		11.4	28.4259
11.5	43.0986		11.5	47.5491		11.5	43.9648		11.5	63.1058
11.6	40.0811		11.6	47.5491		11.6	40.061		11.6	28.426
11.7	43.0987		11.7	52.1827		11.7	43.9649		11.7	28.426
11.8	40.0812		11.8	41.7724		11.8	43.9649		11.8	28.426
11.9	45.7433		11.9	41.7724		11.9	40.0611		11.9	28.426
12	45.7434		12	41.7725		12	43.965		12	63.1061
12.1	43.099		12.1	47.5495		12.1	47.2751		12.1	28.4261
12.2	43.099		12.2	47.5495		12.2	43.9652		12.2	63.1172
12.3	48.1124		12.3	47.5496		12.3	43.9652		12.3	63.1174
12.4	48.1125		12.4	41.7727		12.4	47.2753		12.4	63.1176
12.5	48.1125		12.5	47.5497		12.5	40.0615		12.5	63.1179
12.6	43.0993		12.6	41.7728		12.6	40.0615		12.6	63.1181
12.7	43.0993		12.7	41.7729		12.7	43.9654		12.7	63.1183
12.8	40.0817		12.8	41.7729		12.8	47.2756		12.8	63.1185
12.9	43.0994		12.9	41.773		12.9	43.9655		12.9	63.1187
13	40.0818		13	41.773		13	40.0617		13	63.119
13.1	43.0995		13.1	47.5501		13.1	43.9656		13.1	63.1192
13.2	48.1129		13.2	41.7731		13.2	43.9657		13.2	28.4321
13.3	43.0996		13.3	47.5502		13.3	43.9658		13.3	63.1194
13.4	43.0997		13.4	47.5503		13.4	47.2759		13.4	63.1196
13.5	43.0998		13.5	41.7733		13.5	43.9659		13.5	63.1199
13.6	48.1132		13.6	41.7734		13.6	47.276		13.6	63.1201
13.7	40.0822		13.7	47.5504		13.7	40.0621		13.7	63.1203
13.8	43.0999		13.8	41.7938		13.8	47.2762		13.8	28.4326
13.9	43.1		13.9	41.7736		13.9	40.0622		13.9	63.1205
14	43.1		14	47.5507		14	43.9662		14	63.1208
14.1	40.0824		14.1	41.7737		14.1	43.9662		14.1	63.121
14.2	43.1001		14.2	41.7737		14.2	40.0623		14.2	63.1212
14.3	43.1002		14.3	47.5509		14.3	43.9663		14.3	63.1214
14.4	40.0825		14.4	41.7738		14.4	43.9664		14.4	63.1216
14.5	36.5234		14.5	41.7739		14.5	47.2766		14.5	63.1219
14.6	43.1003		14.6	47.551		14.6	47.2767		14.6	63.1221
14.7	43.1003		14.7	41.774		14.7	47.2767		14.7	63.1223
14.8	45.745		14.8	41.774		14.8	47.2768		14.8	63.1225
14.9	40.0827		14.9	41.7741		14.9	47.2769		14.9	63.1228
15	43.1005		15	47.5513		15	47.277		15	28.4337
15.1	43.1006		15.1	47.5513		15.1	40.0629		15.1	28.4337
15.2	45.7452		15.2	41.7743		15.2	43.9669		15.2	28.4337
15.3	45.7452		15.3	47.5515		15.3	43.967		15.3	28.4337
15.4	45.7453		15.4	47.5515		15.4	47.2772		15.4	28.4337
15.5	43.1008		15.5	41.7744		15.5	40.0631		15.5	63.123
15.6	45.7454		15.6	41.7745		15.6	43.9671		15.6	63.1232
15.7	43.1009		15.7	41.7745		15.7	43.9672		15.7	63.1234
15.8	43.101		15.8	47.5518		15.8	40.0632		15.8	63.1237
15.9	40.0832		15.9	47.5518		15.9	43.9673		15.9	63.1239
16	48.1146		16	41.7747		16	47.2775		16	28.4342
16.1	45.7457		16.1	41.7747		16.1	47.2776		16.1	28.4342
16.2	45.7458		16.2	41.7748		16.2	43.9675		16.2	28.4342
16.3	45.7459		16.3	47.5521		16.3	47.2778		16.3	28.4342
16.4	43.1013		16.4	47.5522		16.4	43.9676		16.4	63.1241
16.5	43.1014		16.5	47.5522		16.5	47.2779		16.5	63.1243
16.6	43.1014		16.6	52.1861		16.6	43.9677		16.6	63.1245
16.7	45.7461		16.7	41.7751		16.7	43.9678		16.7	28.4345
16.8	48.1151		16.8	41.7752		16.8	47.2781		16.8	28.4345
16.9	40.0838		16.9	41.7752		16.9	47.2782		16.9	28.4345
17	36.5246		17	33.6914		17	47.2782		17	63.1248
17.1	40.0838		17.1	47.5526		17.1	47.2783		17.1	28.4346
17.2	43.1017		17.2	33.6915		17.2	52.7778		17.2	63.125
17.3	43.1018		17.3	41.7754		17.3	47.2785		17.3	28.4347
17.4	45.7465		17.4	41.7754		17.4	52.778		17.4	63.1252
17.5	43.1019		17.5	47.5528		17.5	47.2787		17.5	63.1254
17.6	40.0841		17.6	47.5529		17.6	50.1797		17.6	63.1257
17.7	43.102		17.7	33.6917		17.7	47.2788		17.7	63.1259
17.8	40.0842		17.8	33.6917		17.8	47.2789		17.8	28.4351
17.9	40.0842		17.9	47.553		17.9	47.279		17.9	63.1261
18	40.0843		18	47.5531		18	47.2791		18	63.1263
18.1	40.0843		18.1	41.7758		18.1	43.9688		18.1	28.4353
18.2	40.0843		18.2	41.7758		18.2	43.9689		18.2	28.4353
18.3	43.1022		18.3	41.7759		18.3	43.9689		18.3	63.1266
18.4	43.1023		18.4	41.7759		18.4	43.969		18.4	28.4354
18.5	43.1023		18.5	47.5533		18.5	43.969		18.5	28.4354
18.6	36.5252		18.6	41.776		18.6	47.2794		18.6	63.1268
18.7	48.1161		18.7	47.5535		18.7	50.1805		18.7	28.4355
18.8	40.0846		18.8	41.7761		18.8	43.9693		18.8	63.127
18.9	45.7472		18.9	47.5536		18.9	47.2797		18.9	28.4356
19	40.0847		19	41.7762		19	43.9694		19	28.4356
19.1	45.7473		19.1	41.7763		19.1	47.2798		19.1	63.1272
19.2	43.1027		19.2	41.7763		19.2	47.2799		19.2	28.4357
19.3	36.5256		19.3	41.7764		19.3	40.0653		19.3	63.1274
19.4	36.5256		19.4	41.7764		19.4	47.28		19.4	28.4358
19.5	43.1028		19.5	41.7765		19.5	43.9697		19.5	63.1277
19.6	43.1029		19.6	41.7765		19.6	43.9697		19.6	63.1279
19.7	43.1029		19.7	47.554		19.7	43.9698		19.7	28.436
19.8	43.103		19.8	41.7766		19.8	43.9699		19.8	63.1281
19.9	43.103		19.9	41.7767		19.9	47.2803		19.9	28.4361
20	45.7478		20	41.7767		20	43.97		20	63.1283
20.1	43.1032		20.1	33.6926		20.1	43.97		20.1	28.4362
20.2	43.1032		20.2	33.6927		20.2	43.9701		20.2	63.1286
20.3	43.1033		20.3	41.7768		20.3	47.2806		20.3	63.1288
20.4	43.1033		20.4	41.7768		20.4	43.9702		20.4	28.4364
20.5	40.0854		20.5	41.7769		20.5	47.2807		20.5	63.129
20.6	36.5261		20.6	41.7769		20.6	43.9704		20.6	63.1292
20.7	45.7482		20.7	41.777		20.7	43.9704		20.7	63.1294
20.8	43.1035		20.8	47.5546		20.8	40.0661		20.8	63.1297
20.9	40.0856		20.9	41.7771		20.9	43.9705		20.9	28.4368
21	40.0856		21	41.7771		21	40.0662		21	63.1299
21.1	43.1036		21.1	41.7772		21.1	47.2811		21.1	28.4369
21.2	43.1037		21.2	47.5548		21.2	47.2811		21.2	63.1301
21.3	40.0858		21.3	41.7773		21.3	40.0664		21.3	63.1303
21.4	40.0858		21.4	41.7773		21.4	43.9708		21.4	63.1306
21.5	43.1038		21.5	33.6932		21.5	43.9708		21.5	28.4372
21.6	45.7486		21.6	41.7774		21.6	43.9709		21.6	28.4372
21.7	43.1039		21.7	47.5551		21.7	47.2814		21.7	63.1308
21.8	40.086		21.8	41.7775		21.8	43.971		21.8	28.4373
21.9	36.5266		21.9	41.7776		21.9	43.9711		21.9	28.4373
22	36.5266		22	47.5552		22	43.9711		22	63.131
22.1	43.1041		22.1	33.6934		22.1	43.9712		22.1	28.4374
22.2	43.1041		22.2	47.5553		22.2	43.9713		22.2	28.4374
22.3	43.1042		22.3	47.5554		22.3	43.9713		22.3	28.4374
22.4	40.0862		22.4	52.1896		22.4	47.2819		22.4	63.1312
22.5	43.1043		22.5	47.5556		22.5	43.9714		22.5	63.1315
22.6	40.0863		22.6	47.5557		22.6	40.0671		22.6	78.2793
22.7	48.1183		22.7	41.7781		22.7	43.9715		22.7	28.4378
22.8	43.1045		22.8	47.5558		22.8	43.9716		22.8	28.4378
22.9	43.1045		22.9	47.5559		22.9	43.9716		22.9	28.4378
23	40.0865		23	41.7782		23	40.0673		23	28.4378
23.1	43.1046		23.1	41.7783		23.1	43.9717		23.1	63.1321
23.2	43.1047		23.2	41.7783		23.2	47.2823		23.2	63.1323
23.3	43.1047		23.3	41.7784		23.3	47.2824		23.3	63.1326
23.4	40.0867		23.4	47.5561		23.4	47.2825		23.4	28.4381
23.5	36.5273		23.5	41.7785		23.5	43.972		23.5	63.1328
23.6	43.1048		23.6	41.7785		23.6	47.2826		23.6	63.133
23.7	43.1049		23.7	41.7938		23.7	47.2827		23.7	63.1332
23.8	43.1049		23.8	47.5565		23.8	40.0677		23.8	28.4384
23.9	43.105		23.9	41.7787		23.9	40.0678		23.9	28.4384
24	43.105		24	41.7788		24	47.2829		24	28.4384
24.1	45.7499		24.1	52.1909		24.1	40.0679		24.1	28.4384
24.2	40.0871		24.2	47.5567		24.2	43.9724		24.2	63.1335
24.3	40.0871		24.3	41.779		24.3	40.068		24.3	28.4385
24.4	40.0872		24.4	41.779		24.4	40.068		24.4	63.1337
24.5	45.7501		24.5	41.7791		24.5	43.9725		24.5	28.4386
24.6	40.0873		24.6	41.7791		24.6	43.9726		24.6	63.1339
24.7	43.1054		24.7	41.7792		24.7	43.9727		24.7	63.1341
24.8	43.1054		24.8	47.5571		24.8	47.2833		24.8	28.4388
24.9	40.0874		24.9	47.5571		24.9	43.9728		24.9	28.4388
25	45.7504		25	41.7793		25	47.2835		25	63.1344
25.1	40.0875		25.1	41.7794		25.1	47.2835		25.1	28.4389
25.2	40.0875		25.2	41.7794		25.2	43.973		25.2	63.1346
25.3	43.1057		25.3	41.7795		25.3	43.973		25.3	78.2832
25.4	45.7506		25.4	41.7795		25.4	40.0685		25.4	28.4392
25.5	43.1058		25.5	41.7796		25.5	40.0686		25.5	63.1352
25.6	40.0877		25.6	33.695		25.6	40.0686		25.6	63.1355
25.7	43.1059		25.7	41.7796		25.7	43.9732		25.7	28.4394
25.8	45.7508		25.8	41.7797		25.8	40.0687		25.8	63.1357
25.9	40.0879		25.9	33.695		25.9	47.284		25.9	63.1359
26	43.106		26	41.7798		26	43.9734		26	63.1361
26.1	40.088		26.1	41.7798		26.1	43.9734		26.1	28.4397
26.2	45.751		26.2	41.7798		26.2	35.2008		26.2	63.1364
26.3	43.1062		26.3	47.5578		26.3	43.9735		26.3	63.1366
26.4	40.0881		26.4	47.5579		26.4	47.2843		26.4	63.1368
26.5	40.0881		26.5	41.78		26.5	40.069		26.5	28.44
26.6	43.1063		26.6	41.7801		26.6	40.0691		26.6	28.44
26.7	43.1064		26.7	41.7801		26.7	47.2844		26.7	63.137
26.8	43.1064		26.8	41.7802		26.8	40.0692		26.8	28.4401
26.9	43.1065		26.9	47.5582		26.9	43.9739		26.9	63.1373
27	40.0884		27	41.7803		27	43.9739		27	63.1375
27.1	40.0884		27.1	41.7803		27.1	40.0693		27.1	28.4403
27.2	40.0884		27.2	47.5584		27.2	43.974		27.2	28.4403
27.3	50.2766		27.3	41.7804		27.3	43.9741		27.3	63.1377
27.4	45.7517		27.4	41.7805		27.4	40.0695		27.4	63.1379
27.5	43.1068		27.5	47.5585		27.5	40.0695		27.5	28.4405
27.6	45.7518		27.6	41.7806		27.6	43.9742		27.6	28.4405
27.7	40.0887		27.7	41.7806		27.7	40.0696		27.7	28.4405
27.8	43.107		27.8	33.6958		27.8	43.9743		27.8	63.1381
27.9	45.752		27.9	47.5587		27.9	43.9744		27.9	63.1384
28	43.1071		28	41.7808		28	43.9744		28	63.1386
28.1	40.0889		28.1	41.7808		28.1	43.9745		28.1	63.1388
28.2	43.1072		28.2	41.7808		28.2	35.2016		28.2	78.2884
28.3	40.089		28.3	41.7809		28.3	40.0699		28.3	63.1395
28.4	40.089		28.4	33.696		28.4	47.2854		28.4	28.4412
28.5	43.1073		28.5	41.781		28.5	40.07		28.5	28.4412
28.6	43.1074		28.6	33.6961		28.6	47.2855		28.6	63.1397
28.7	40.0892		28.7	41.781		28.7	43.9748		28.7	28.4413
28.8	45.7524		28.8	47.5592		28.8	43.9748		28.8	63.1399
28.9	45.7525		28.9	47.5592		28.9	43.9749		28.9	63.1402
29	43.1076		29	47.5593		29	47.2857		29	63.1404
29.1	45.7526		29.1	41.7813		29.1	43.975		29.1	63.1406
29.2	43.1077		29.2	47.5595		29.2	43.9751		29.2	63.1408
29.3	43.1077		29.3	47.5595		29.3	47.2859		29.3	28.4418
29.4	45.7528		29.4	33.6964		29.4	40.0705		29.4	28.4418
29.5	40.0896		29.5	47.5596		29.5	43.9752		29.5	28.4418
29.6	43.1079		29.6	47.5597		29.6	43.9753		29.6	28.4418
29.7	43.108		29.7	41.7816		29.7	47.2862		29.7	28.4418
29.8	40.0897		29.8	41.7817		29.8	43.9754		29.8	28.4418
29.9	40.0898		29.9	41.7817		29.9	43.9755		29.9	28.4418
30	43.1081		30	47.5599		30	43.9755		30	28.4418
30.1	43.1081		30.1	41.7818		30.1	43.9756		30.1	63.1411
30.2	40.0899		30.2	41.7819		30.2	43.9756		30.2	28.4419
30.3	43.1082		30.3	41.7819		30.3	43.9757		30.3	63.1413
30.4	43.1083		30.4	33.6968		30.4	43.9758		30.4	63.1415
30.5	40.09		30.5	47.5602		30.5	43.9758		30.5	28.4421
30.6	40.0901		30.6	47.5603		30.6	35.2027		30.6	28.4421
30.7	43.1084		30.7	33.697		30.7	40.0711		30.7	28.4421
30.8	40.0902		30.8	41.7821		30.8	47.2868		30.8	63.1417
30.9	36.5304		30.9	41.7822		30.9	47.2869		30.9	63.1419
31	40.0902		31	41.7822		31	43.9761		31	63.1422
31.1	45.7537		31.1	47.5605		31.1	40.0713		31.1	63.1424
31.2	43.1087		31.2	41.7823		31.2	43.9762		31.2	28.4425
31.3	43.1087		31.3	47.5606		31.3	40.0714		31.3	28.4425
31.4	40.0904		31.4	41.7824		31.4	43.9763		31.4	28.4425
31.5	45.7539		31.5	41.7825		31.5	43.9763		31.5	28.4425
31.6	40.0905		31.6	41.7825		31.6	43.9764		31.6	63.1426
31.7	43.1089		31.7	41.7826		31.7	43.9764		31.7	28.4426
31.8	43.109		31.8	41.7826		31.8	43.9765		31.8	63.1428
31.9	43.109		31.9	47.561		31.9	40.0717		31.9	63.1431
32	40.0907		32	47.5611		32	47.2875		32	28.4428
32.1	43.1091		32.1	41.7828		32.1	40.0718		32.1	28.4428
32.2	45.7543		32.2	41.7828		32.2	40.0718		32.2	63.1433
32.3	43.1092		32.3	47.5612		32.3	43.9768		32.3	28.4429
32.4	40.0909		32.4	47.5613		32.4	43.9768		32.4	63.1435
32.5	40.0909		32.5	41.783		32.5	47.2878		32.5	28.443
32.6	40.091		32.6	47.5614		32.6	47.2879		32.6	63.1437
32.7	48.1239		32.7	41.7831		32.7	40.0721		32.7	63.144
32.8	40.0911		32.8	41.7832		32.8	40.0721		32.8	28.4432
32.9	45.7546		32.9	41.7832		32.9	43.9771		32.9	63.1442
33	43.1096		33	41.7833		33	43.9772		33	63.1444
33.1	43.1096		33.1	47.5617		33.1	47.2882		33.1	63.1446
33.2	43.1097		33.2	41.7834		33.2	40.0723		33.2	63.1448
33.3	40.0913		33.3	47.5618		33.3	43.9773		33.3	28.4436
33.4	43.1098		33.4	47.5619		33.4	40.0724		33.4	28.4436
33.5	40.0914		33.5	47.562		33.5	50.1899		33.5	28.4436
33.6	45.755		33.6	41.7836		33.6	50.19		33.6	63.1451
33.7	43.1099		33.7	47.5621		33.7	40.0726		33.7	63.1453
33.8	43.11		33.8	47.5622		33.8	43.9776		33.8	28.4438
33.9	43.11		33.9	47.5623		33.9	43.9777		33.9	63.1455
34	45.7552		34	33.6984		34	43.9777		34	63.1457
34.1	43.1101		34.1	47.5624		34.1	43.9778		34.1	63.146
34.2	40.0918		34.2	41.784		34.2	40.0729		34.2	63.1462
34.3	45.7554		34.3	41.784		34.3	43.9779		34.3	63.1464
34.4	40.0919		34.4	41.784		34.4	47.289		34.4	28.4443
34.5	45.7555		34.5	47.5626		34.5	47.289		34.5	28.4443
34.6	40.092		34.6	33.6986		34.6	40.0731		34.6	63.1466
34.7	45.7556		34.7	41.7842		34.7	40.0731		34.7	63.1469
34.8	40.0921		34.8	41.7842		34.8	40.0732		34.8	63.1471
34.9	43.1106		34.9	41.7843		34.9	40.0732		34.9	63.1473
35	45.7558		35	47.5629		35	47.2893		35	63.1475
35.1	40.0922		35.1	41.7844		35.1	43.9783		35.1	63.1477
35.2	43.1107		35.2	41.7844		35.2	43.9784		35.2	28.4449
35.3	43.1108		35.3	41.7845		35.3	47.2895		35.3	28.4449
35.4	43.1108		35.4	33.6989		35.4	52.7903		35.4	28.4449
35.5	40.0924		35.5	47.5631		35.5	40.0736		35.5	63.148
35.6	43.1109		35.6	47.5632		35.6	40.0736		35.6	63.1482
35.7	36.5325		35.7	33.699		35.7	43.9787		35.7	63.1484
35.8	45.7562		35.8	41.7847		35.8	47.2898		35.8	63.1486
35.9	43.1111		35.9	47.5633		35.9	47.2899		35.9	28.4453
36	43.1111		36	47.5634		36	47.29		36	63.1489
36.1	43.1112		36.1	47.5635		36.1	43.979		36.1	63.1491
36.2	40.0927		36.2	41.7849		36.2	43.979		36.2	63.1493
36.3	40.0928		36.3	33.6993		36.3	47.2902		36.3	28.4456
36.4	45.7565		36.4	41.785		36.4	47.2903		36.4	28.4456
36.5	40.0928		36.5	33.6993		36.5	40.0741		36.5	63.1495
36.6	40.0929		36.6	33.6994		36.6	47.2904		36.6	63.1498
36.7	43.1114		36.7	41.7851		36.7	43.9793		36.7	28.4458
36.8	45.7567		36.8	41.7851		36.8	47.2905		36.8	28.4458
36.9	43.1116		36.9	41.7852		36.9	43.9795		36.9	63.15
37	43.1116		37	33.6995		37	43.9795		37	63.1502
37.1	43.1117		37.1	47.5639		37.1	40.0744		37.1	28.446
37.2	43.1117		37.2	41.7853		37.2	40.0745		37.2	63.1504
37.3	36.5332		37.3	52.199		37.3	40.0745		37.3	63.1506
37.4	40.0933		37.4	47.5642		37.4	40.0746		37.4	63.1509
37.5	43.1118		37.5	41.7855		37.5	47.2909		37.5	28.4463
37.6	45.7572		37.6	47.5643		37.6	40.0747		37.6	28.4463
37.7	48.1268		37.7	47.5644		37.7	43.9799		37.7	28.4463
37.8	43.112		37.8	47.5644		37.8	43.9799		37.8	63.1511
37.9	43.1121		37.9	41.7858		37.9	43.98		37.9	28.4464
38	40.0936		38	41.7858		38	47.2912		38	63.1513
38.1	45.7575		38.1	33.7		38.1	40.0749		38.1	63.1515
38.2	43.1122		38.2	47.5646		38.2	43.9801		38.2	63.1518
38.3	40.0937		38.3	41.7859		38.3	43.9802		38.3	28.4467
38.4	43.1123		38.4	41.786		38.4	40.0751		38.4	63.152
38.5	48.1272		38.5	41.786		38.5	40.0751		38.5	63.1522
38.6	45.7578		38.6	47.5649		38.6	40.0751		38.6	28.4469
38.7	45.7578		38.7	47.5649		38.7	40.0752		38.7	28.4469
38.8	45.7579		38.8	41.7862		38.8	40.0752		38.8	28.4469
38.9	40.094		38.9	41.7863		38.9	40.0752		38.9	63.1524
39	40.0941		39	41.7863		39	40.0753		39	28.447
39.1	43.1127		39.1	41.7863		39.1	47.2917		39.1	28.447
39.2	40.0942		39.2	47.5652		39.2	47.2918		39.2	63.1527
39.3	40.0942		39.3	47.5653		39.3	43.9807		39.3	28.4471
39.4	43.1129		39.4	52.2005		39.4	47.292		39.4	63.1529
39.5	40.0943		39.5	41.7866		39.5	43.9808		39.5	63.1531
39.6	43.113		39.6	41.7867		39.6	43.9809		39.6	63.1533
39.7	40.0944		39.7	41.7867		39.7	40.0757		39.7	28.4474
39.8	43.113		39.8	33.7007		39.8	43.981		39.8	63.1536
39.9	43.1131		39.9	41.7868		39.9	40.0758		39.9	28.4475
40	43.1132		40	41.7868		40	43.9811		40	63.1538
40.1	43.1132		40.1	41.7869		40.1	47.2924		40.1	28.4476
40.2	43.1133		40.2	47.5658		40.2	47.2924		40.2	28.4476
40.3	43.1133		40.3	41.787		40.3	43.9813		40.3	28.4476
40.4	43.1134		40.4	41.787		40.4	40.076		40.4	63.154
40.5	45.7588		40.5	41.7871		40.5	47.2926		40.5	63.1542
40.6	40.0948		40.6	41.7871		40.6	40.0761		40.6	63.1544
40.7	45.7589		40.7	41.7872		40.7	43.9815		40.7	28.4479
40.8	43.1136		40.8	47.5661		40.8	40.0762		40.8	63.1547
40.9	43.1136		40.9	47.5662		40.9	43.9816		40.9	28.448
41	43.1137		41	47.5663		41	43.9816		41	28.448
41.1	40.0951		41.1	41.7874		41.1	40.0764		41.1	28.448
41.2	43.1138		41.2	33.7013		41.2	43.9817		41.2	28.448
41.3	45.7592		41.3	47.5665		41.3	50.1949		41.3	78.3081
41.4	45.7593		41.4	33.7013		41.4	43.9819		41.4	28.4482
41.5	40.0953		41.5	41.7876		41.5	50.1951		41.5	63.1553
41.6	43.114		41.6	41.7876		41.6	40.0767		41.6	63.1556
41.7	43.1141		41.7	41.7876		41.7	43.982		41.7	28.4484
41.8	43.1141		41.8	41.7877		41.8	43.9821		41.8	63.1558
41.9	45.7596		41.9	41.7877		41.9	43.9822		41.9	28.4485
42	45.7596		42	41.7878		42	43.9822		42	63.156
42.1	43.1143		42.1	47.5669		42.1	40.0769		42.1	28.4486
42.2	40.0956		42.2	41.7879		42.2	35.2079		42.2	63.1562
42.3	45.7598		42.3	41.7879		42.3	40.077		42.3	63.1565
42.4	43.1144		42.4	33.7017		42.4	43.9824		42.4	28.4488
42.5	45.7599		42.5	47.5671		42.5	40.0771		42.5	63.1567
42.6	43.1146		42.6	41.7881		42.6	40.0771		42.6	63.1569
42.7	40.0959		42.7	41.7881		42.7	40.0771		42.7	28.449
42.8	43.1146		42.8	33.7018		42.8	43.9826		42.8	28.449
42.9	43.1147		42.9	47.5673		42.9	43.9826		42.9	28.449
43	43.1148		43	47.5673		43	43.9827		43	28.449
43.1	43.1148		43.1	41.7883		43.1	47.2941		43.1	28.449
43.2	48.13		43.2	33.702		43.2	43.9828		43.2	63.1571
43.3	40.0962		43.3	33.702		43.3	43.9829		43.3	63.1573
43.4	43.115		43.4	47.5675		43.4	47.2943		43.4	28.4492
43.5	43.115		43.5	41.7885		43.5	47.2944		43.5	63.1576
43.6	43.1151		43.6	47.5676		43.6	35.2085		43.6	63.1578
43.7	43.1151		43.7	47.5677		43.7	43.9831		43.7	28.4494
43.8	43.1152		43.8	41.7886		43.8	43.9831		43.8	63.158
43.9	43.1152		43.9	41.7887		43.9	40.0777		43.9	28.4495
44	43.1153		44	41.7938		44	40.0778		44	28.4495
44.1	43.1153		44.1	41.7888		44.1	43.9833		44.1	63.1582
44.2	45.7609		44.2	52.2034		44.2	40.0779		44.2	63.1585
44.3	45.7609		44.3	33.7025		44.3	43.9834		44.3	28.4497
44.4	43.1155		44.4	47.5682		44.4	43.9834		44.4	78.3128
44.5	43.1156		44.5	33.7026		44.5	40.078		44.5	63.1591
44.6	43.1156		44.6	47.5683		44.6	43.9835		44.6	63.1594
44.7	43.1157		44.7	47.5684		44.7	43.9836		44.7	28.4501
44.8	45.7612		44.8	41.7892		44.8	40.0782		44.8	63.1596
44.9	45.7613		44.9	47.5685		44.9	43.9837		44.9	63.1598
45	45.7614		45	41.7893		45	40.0782		45	28.4503
45.1	43.1159		45.1	52.204		45.1	47.2952		45.1	28.4503
45.2	45.7615		45.2	41.7895		45.2	40.0783		45.2	28.4503
45.3	43.116		45.3	52.2042		45.3	40.0784		45.3	28.4503
45.4	43.1161		45.4	41.7896		45.4	43.9839		45.4	63.16
45.5	45.7617		45.5	47.5689		45.5	43.984		45.5	63.1603
45.6	43.1162		45.6	47.569		45.6	47.2955		45.6	63.1605
45.7	43.1162		45.7	33.7031		45.7	43.9841		45.7	63.1607
45.8	45.7618		45.8	47.5691		45.8	43.9842		45.8	63.1609
45.9	40.0975		45.9	33.7032		45.9	43.9842		45.9	63.1611
46	43.1164		46	41.7899		46	43.9843		46	63.1614
46.1	43.1165		46.1	41.7899		46.1	40.0788		46.1	63.1616
46.2	40.0976		46.2	41.79		46.2	43.9844		46.2	63.1618
46.3	40.0977		46.3	41.79		46.3	43.9844		46.3	63.162
46.4	40.0977		46.4	47.5694		46.4	43.9845		46.4	63.1623
46.5	43.1166		46.5	41.7901		46.5	43.9846		46.5	63.1625
46.6	40.0978		46.6	47.5695		46.6	47.2961		46.6	63.1627
46.7	43.1167		46.7	41.7902		46.7	40.0791		46.7	63.1629
46.8	43.1168		46.8	41.7903		46.8	43.9847		46.8	78.3183
46.9	43.1168		46.9	41.7903		46.9	43.9848		46.9	28.452
47	40.098		47	47.5698		47	40.0792		47	63.1636
47.1	43.1169		47.1	47.5698		47.1	43.9849		47.1	28.4521
47.2	45.7625		47.2	47.5699		47.2	40.0793		47.2	28.4521
47.3	45.7626		47.3	47.57		47.3	40.0794		47.3	63.1638
47.4	43.1171		47.4	52.2056		47.4	40.0794		47.4	28.4522
47.5	40.0982		47.5	41.7907		47.5	43.9851		47.5	63.1641
47.6	40.0983		47.6	33.704		47.6	43.9851		47.6	28.4523
47.7	45.7628		47.7	41.7908		47.7	43.9852		47.7	28.4523
47.8	43.1173		47.8	41.7908		47.8	47.2968		47.8	28.4523
47.9	43.1174		47.9	41.7909		47.9	47.2969		47.9	63.1643
48	43.1174		48	41.7909		48	43.9854		48	28.4524
48.1	45.7631		48.1	47.5704		48.1	43.9854		48.1	28.4524
48.2	43.1175		48.2	41.791		48.2	47.2971		48.2	63.1645
48.3	43.1176		48.3	47.5706		48.3	50.1992		48.3	63.1647
48.4	40.0987		48.4	41.7912		48.4	40.08		48.4	78.3205
48.5	45.7633		48.5	41.7912		48.5	40.08		48.5	63.1654
48.6	45.7633		48.6	41.7912		48.6	43.9857		48.6	63.1656
48.7	43.1178		48.7	47.5708		48.7	47.2974		48.7	28.453
48.8	40.0989		48.8	41.7914		48.8	40.0802		48.8	63.1658
48.9	40.0989		48.9	47.5709		48.9	43.9859		48.9	28.4531
49	43.1179		49	41.7915		49	40.0803		49	63.1661
49.1	40.099		49.1	47.5711		49.1	43.986		49.1	63.1663
49.2	45.7637		49.2	41.7916		49.2	40.0803		49.2	63.1665
49.3	43.1181		49.3	41.7916		49.3	40.0804		49.3	28.4534
49.4	43.1181		49.4	47.5712		49.4	43.9861		49.4	28.4534
49.5	43.1182		49.5	41.7917		49.5	43.9862		49.5	63.1667
49.6	43.1182		49.6	47.5714		49.6	40.0805		49.6	28.4535
49.7	43.1183		49.7	41.7918		49.7	43.9863		49.7	63.167
49.8	43.1183		49.8	41.7919		49.8	40.0806		49.8	28.4536
49.9	45.7641		49.9	41.7919		49.9	43.9864		49.9	28.4536
50	43.1185		50	47.5716		50	43.9864		50	28.4536
50.1	43.1185		50.1	41.792		50.1	43.9865		50.1	28.4536
50.2	45.7642		50.2	41.7921		50.2	43.9866		50.2	63.1672
50.3	43.1186		50.3	41.7921		50.3	43.9866		50.3	63.1674
50.4	45.7644		50.4	33.7051		50.4	35.2114		50.4	28.4538
50.5	45.7644		50.5	41.7922		50.5	43.9867		50.5	28.4538
50.6	43.1188		50.6	33.7051		50.6	40.081		50.6	63.1676
50.7	45.7645		50.7	41.7923		50.7	43.9868		50.7	63.1679
50.8	40.0999		50.8	41.7923		50.8	40.0811		50.8	63.1681
50.9	45.7647		50.9	41.7924		50.9	40.0811		50.9	63.1683
51	36.5393		51	41.7924		51	47.2986		51	63.1685
51.1	43.1191		51.1	47.5721		51.1	47.2987		51.1	28.4543
51.2	45.7648		51.2	41.7925		51.2	43.9871		51.2	63.1687
51.3	43.1192		51.3	52.208		51.3	40.0813		51.3	63.169
51.4	40.1002		51.4	41.7927		51.4	47.2989		51.4	63.1692
51.5	45.765		51.5	47.5724		51.5	35.2118		51.5	63.1694
51.6	43.1193		51.6	41.7928		51.6	43.9873		51.6	63.1696
51.7	43.1194		51.7	47.5725		51.7	43.9873		51.7	28.4548
51.8	45.7652		51.8	41.7929		51.8	40.0816		51.8	63.1699
51.9	45.7652		51.9	41.7929		51.9	40.0816		51.9	28.4549
52	45.7653		52	47.5727		52	40.0816		52	63.1701
52.1	43.1196		52.1	41.793		52.1	43.9875		52.1	63.1703
52.2	45.7654		52.2	41.7931		52.2	43.9876		52.2	28.4551
52.3	43.1197		52.3	41.7931		52.3	40.0818		52.3	28.4551
52.4	40.1007		52.4	41.7932		52.4	43.9877		52.4	63.1705
52.5	43.1198		52.5	47.573		52.5	40.0819		52.5	63.1708
52.6	43.1199		52.6	41.7933		52.6	43.9878		52.6	63.171
52.7	43.1199		52.7	41.7933		52.7	43.9878		52.7	63.1712
52.8	48.1357		52.8	33.706		52.8	43.9879		52.8	63.1714
52.9	40.1009		52.9	47.5732		52.9	40.0821		52.9	28.4556
53	43.1201		53	47.5733		53	40.0821		53	63.1717
53.1	43.1201		53.1	41.7935		53.1	43.988		53.1	78.3291
53.2	45.766		53.2	47.5734		53.2	43.9881		53.2	28.4559
53.3	45.766		53.3	47.5735		53.3	43.9881		53.3	28.4559
53.4	45.7661		53.4	41.7937		53.4	43.9882		53.4	63.1723
53.5	43.1204		53.5	41.7937		53.5	40.0823		53.5	63.1725
53.6	43.1204		53.6	41.7938		53.6	43.9883		53.6	28.4561
53.7	43.1205		53.7	41.7938		53.7	40.0824		53.7	63.1728
53.8	40.1014		53.8	41.7939		53.8	43.9884		53.8	63.173
53.9	45.7664		53.9	47.5739		53.9	40.0825		53.9	63.1732
54	40.1015		54	47.5739		54	47.3003		54	63.1734
54.1	40.1015		54.1	41.7941		54.1	43.9886		54.1	28.4565
54.2	40.1016		54.2	41.7942		54.2	40.0827		54.2	28.4565
54.3	43.1208		54.3	41.7942		54.3	43.9887		54.3	28.4565
54.4	43.1208		54.4	47.5742		54.4	43.9887		54.4	63.1737
54.5	40.1017		54.5	52.2102		54.5	43.9888		54.5	63.1739
54.6	40.1017		54.6	41.7944		54.6	43.9888		54.6	63.1741
54.7	40.1018		54.7	41.7944		54.7	55.1683		54.7	28.4568
54.8	40.1018		54.8	41.7945		54.8	43.989		54.8	28.4568
54.9	36.541		54.9	41.7945		54.9	43.9891		54.9	63.1743
55	43.1211		55	47.5745		55	40.0831		55	63.1746
55.1	45.767		55.1	47.5746		55.1	47.301		55.1	63.1748
55.2	40.102		55.2	47.5747		55.2	43.9892		55.2	28.4571
55.3	43.1212		55.3	47.5748		55.3	47.3011		55.3	28.4571
55.4	43.1213		55.4	47.5749		55.4	43.9893		55.4	28.4571
55.5	45.7672		55.5	41.7949		55.5	40.0834		55.5	63.175
55.6	45.7672		55.6	47.575		55.6	43.9894		55.6	28.4572
55.7	40.1022		55.7	47.5751		55.7	43.9895		55.7	63.1752
55.8	43.1215		55.8	41.7951		55.8	43.9896		55.8	63.1755
55.9	45.7674		55.9	41.7951		55.9	40.0836		55.9	63.1757
56	45.7675		56	41.7952		56	43.9897		56	28.4575
56.1	40.1025		56.1	47.5753		56.1	40.0837		56.1	63.1759
56.2	43.1217		56.2	47.5754		56.2	43.9898		56.2	63.1761
56.3	45.7676		56.3	47.5754		56.3	40.0838		56.3	28.4577
56.4	45.7677		56.4	41.7954		56.4	47.3018		56.4	63.1764
56.5	40.1027		56.5	41.7955		56.5	43.9899		56.5	28.4578
56.6	43.1219		56.6	47.5756		56.6	47.3019		56.6	63.1766
56.7	40.1027		56.7	33.7078		56.7	47.302		56.7	28.4579
56.8	43.122		56.8	41.7956		56.8	50.2044		56.8	28.4579
56.9	45.768		56.9	41.7957		56.9	47.3021		56.9	63.1768
57	43.1222		57	47.5758		57	50.2046		57	63.177
57.1	43.1222		57.1	56.143		57.1	50.2047		57.1	63.1772
57.2	43.1223		57.2	41.7959		57.2	43.9904		57.2	28.4582
57.3	43.1223		57.3	41.7959		57.3	47.3025		57.3	63.1775
57.4	40.1031		57.4	41.796		57.4	43.9906		57.4	63.1777
57.5	45.7683		57.5	47.5762		57.5	50.205		57.5	28.4584
57.6	43.1225		57.6	41.7961		57.6	43.9907		57.6	28.4584
57.7	43.1225		57.7	41.7961		57.7	47.3027		57.7	63.1779
57.8	43.1226		57.8	33.7083		57.8	43.9908		57.8	28.4585
57.9	43.1226		57.9	33.7083		57.9	43.9909		57.9	63.1781
58	43.1227		58	41.7962		58	43.9909		58	28.4586
58.1	48.1388		58.1	41.7963		58.1	43.991		58.1	28.4586
58.2	45.7687		58.2	41.7963		58.2	40.0849		58.2	63.1784
58.3	45.7688		58.3	41.7963		58.3	43.9911		58.3	28.4587
58.4	43.1229		58.4	52.2128		58.4	40.085		58.4	63.1786
58.5	43.123		58.5	47.5767		58.5	43.9912		58.5	28.4588
58.6	40.1037		58.6	47.5768		58.6	43.9913		58.6	28.4588
58.7	43.1231		58.7	56.1441		58.7	47.3033		58.7	63.1788
58.8	43.1231		58.8	41.7967		58.8	47.3034		58.8	63.179
58.9	43.1232		58.9	41.7968		58.9	40.0853		58.9	63.1793
59	45.7692		59	52.2133		59	43.9915		59	28.4591
59.1	43.1233		59.1	47.5772		59.1	43.9916		59.1	28.4591
59.2	45.7693		59.2	47.5773		59.2	43.9916		59.2	63.1795
59.3	40.1041		59.3	47.5774		59.3	47.3037		59.3	28.4592
59.4	43.1234		59.4	47.5774		59.4	66.3864		59.4	28.4592
59.5	43.1235		59.5	41.7972		59.5	61.3093		59.5	28.4592
59.6	43.1236		59.6	47.5776		59.6	59.4144		59.6	63.1797
59.7	40.1042		59.7	47.5776		59.7	59.4146		59.7	63.1799
59.8	45.7696		59.8	47.5777		59.8	55.2103		59.8	63.1802
59.9	47.3037		59.9	47.5778		59.9	52.8431		59.9	28.4595
60	61.3864		60	47.5779		60	50.2415		60	28.4595
60.1	61.3093		60.1	47.5779		60.1	47.3371		60.1	63.1804
60.2	59.4144		60.2	41.7977		60.2	40.1138		60.2	28.4596
60.3	59.4146		60.3	52.2145		60.3	47.3372		60.3	28.4596
60.4	55.2103		60.4	62.2145		60.4	44.0229		60.4	63.1806
60.5	59.4144		60.5	65.2146		60.5	44.0229		60.5	63.1808
60.6	59.4146		60.6	63.7979		60.6	47.3374		60.6	28.4598
60.7	55.2103		60.7	47.5784		60.7	44.0231		60.7	63.181
60.8	52.8431		60.8	47.5784		60.8	47.3375		60.8	28.4599
60.9	43.1242		60.9	47.5785		60.9	47.3376		60.9	63.1813
61	40.1048		61	41.7981		61	44.0233		61	63.1815
61.1	43.1243		61.1	41.7982		61.1	40.1143		61.1	63.1817
61.2	45.7704		61.2	47.5787		61.2	44.0234		61.2	63.1819
61.3	45.7704		61.3	33.71		61.3	40.1144		61.3	28.4603
61.4	45.7705		61.4	41.7983		61.4	44.0235		61.4	28.4603
61.5	45.7706		61.5	47.5789		61.5	40.1145		61.5	63.1822
61.6	43.1246		61.6	41.7984		61.6	50.2426		61.6	28.4604
61.7	43.1246		61.7	47.579		61.7	44.0236		61.7	63.1824
61.8	43.1247		61.8	41.7985		61.8	40.1146		61.8	28.4605
61.9	45.7708		61.9	41.7986		61.9	44.0237		61.9	63.1826
62	43.1248		62	47.5792		62	44.0238		62	63.1828
62.1	43.1249		62.1	41.7987		62.1	40.1148		62.1	78.343
62.2	40.1055		62.2	41.7987		62.2	40.1148		62.2	28.4609
62.3	43.125		62.3	47.5793		62.3	44.0239		62.3	28.4609
62.4	40.1055		62.4	41.7989		62.4	40.1149		62.4	63.1835
62.5	45.7711		62.5	47.5795		62.5	44.024		62.5	63.1837
62.6	43.1251		62.6	41.799		62.6	63.0968		62.6	63.184
62.7	40.1057		62.7	47.5796		62.7	61.3125		62.7	28.4612
62.8	45.7713		62.8	47.5797		62.8	57.3924		62.8	63.1842
62.9	43.1253		62.9	47.5797		62.9	52.8456		62.9	28.4613
63	43.1253		63	41.7992		63	50.2438		63	63.1844
63.1	45.7715		63.1	41.7993		63.1	50.2439		63.1	63.1846
63.2	43.1254		63.2	41.7993		63.2	47.3393		63.2	63.1849
63.3	36.5448		63.3	41.7993		63.3	43.9938		63.3	63.1851
63.4	43.1255		63.4	41.7994		63.4	50.2087		63.4	63.1853
63.5	43.1256		63.5	52.2166		63.5	47.3062		63.5	28.4618
63.6	36.5449		63.6	41.7995		63.6	47.3062		63.6	63.1855
63.7	40.1061		63.7	41.7996		63.7	43.9941		63.7	63.1857
63.8	43.1257		63.8	41.7996		63.8	40.0877		63.8	28.462
63.9	40.1062		63.9	41.7997		63.9	40.0878		63.9	63.186
64	45.7719		64	41.7997		64	43.9942		64	28.4621
64.1	40.1063		64.1	47.5804		64.1	43.9943		64.1	63.1862
64.2	43.1259		64.2	47.5805		64.2	43.9943		64.2	28.4622
64.3	43.1259		64.3	47.5806		64.3	43.9944		64.3	28.4622
64.4	43.126		64.4	47.5807		64.4	43.9945		64.4	63.1864
64.5	45.7722		64.5	41.8		64.5	43.9945		64.5	28.4623
64.6	45.7722		64.6	47.5808		64.6	43.9946		64.6	28.4623
64.7	43.1262		64.7	41.8001		64.7	47.3069		64.7	63.1866
64.8	40.1067		64.8	41.8002		64.8	47.307		64.8	63.1869
64.9	43.1263		64.9	47.581		64.9	47.307		64.9	63.1871
65	43.1263		65	33.7116		65	43.9948		65	63.1873
65.1	40.1068		65.1	33.7116		65.1	47.3072		65.1	63.1875
65.2	43.1264		65.2	47.5811		65.2	43.995		65.2	28.4628
65.3	43.1265		65.3	41.8004		65.3	43.995		65.3	28.4628
65.4	40.1069		65.4	47.5812		65.4	40.0886		65.4	63.1878
65.5	43.1266		65.5	41.8005		65.5	43.9951		65.5	28.4629
65.6	45.7728		65.6	41.8006		65.6	47.3075		65.6	63.188
65.7	45.7728		65.7	41.8006		65.7	43.9952		65.7	28.463
65.8	40.1072		65.8	41.8006		65.8	50.2103		65.8	28.463
65.9	43.1268		65.9	33.7119		65.9	43.9954		65.9	63.1882
66	45.773		66	52.2182		66	40.0889		66	63.1884
66.1	45.7731		66.1	47.5816		66.1	47.3078		66.1	63.1887
66.2	43.127		66.2	47.5817		66.2	47.3079		66.2	63.1889
66.3	43.127		66.3	52.2185		66.3	50.2107		66.3	63.1891
66.4	45.7733		66.4	41.801		66.4	40.0891		66.4	63.1893
66.5	40.1075		66.5	41.8011		66.5	47.3081		66.5	28.4636
66.6	32.1061		66.6	41.8011		66.6	40.0892		66.6	63.1896
66.7	43.1272		66.7	41.8012		66.7	47.3082		66.7	63.1898
66.8	40.1076		66.8	47.5821		66.8	43.9959		66.8	63.19
66.9	40.1077		66.9	52.2189		66.9	43.996		66.9	163.282
67	43.1273		67	47.5823		67	43.996		67	157.395
67.1	43.1274		67.1	41.8014		67.1	47.3085		67.1	154.282
67.2	43.1274		67.2	33.7126		67.2	40.0896		67.2	154.29
67.3	43.1275		67.3	41.8015		67.3	47.3086		67.3	151.043
67.4	40.1079		67.4	47.5825		67.4	43.9963		67.4	151.051
67.5	43.1276		67.5	47.5825		67.5	40.0897		67.5	144.087
67.6	43.1276		67.6	41.8017		67.6	40.0898		67.6	144.094
67.7	43.1277		67.7	47.5827		67.7	43.9964		67.7	140.345
67.8	40.1081		67.8	41.8018		67.8	43.9965		67.8	140.351
67.9	43.1278		67.9	52.2196		67.9	47.3089		67.9	144.113
68	43.1278		68	41.8019		68	40.09		68	140.363
68.1	45.7741		68.1	41.802		68.1	43.9967		68.1	132.183
68.2	45.7742		68.2	47.583		68.2	47.3091		68.2	136.404
68.3	40.1083		68.3	41.8021		68.3	43.9968		68.3	132.193
68.4	40.1084		68.4	41.8021		68.4	40.0902		68.4	122.843
68.5	43.1281		68.5	52.22		68.5	43.9969		68.5	127.695
68.6	43.1281		68.6	41.8023		68.6	43.9969		68.6	136.422
68.7	48.1449		68.7	41.8023		68.7	43.997		68.7	132.21
68.8	43.1283		68.8	47.5834		68.8	40.0904		68.8	117.591
68.9	48.145		68.9	41.8024		68.9	47.3095		68.9	127.712
69	45.7747		69	41.8025		69	43.9972		69	111.808
69.1	43.1285		69.1	47.5836		69.1	43.9972		69.1	127.719
69.2	43.1285		69.2	41.8026		69.2	47.3097		69.2	117.604
69.3	48.1453		69.3	41.8026		69.3	43.9973		69.3	117.607
69.4	40.1089		69.4	47.5837		69.4	47.3099		69.4	111.819
69.5	45.775		69.5	41.8027		69.5	43.9975		69.5	117.612
69.6	40.109		69.6	47.5839		69.6	43.9975		69.6	105.36
69.7	43.1288		69.7	47.584		69.7	43.9976		69.7	111.826
69.8	43.1288		69.8	33.7137		69.8	40.0909		69.8	111.829
69.9	45.7752		69.9	41.8029		69.9	43.9977		69.9	105.366
70	43.1289		70	41.803		70	50.2131		70	111.833
70.1	43.129		70.1	47.5842		70.1	43.9978		70.1	111.836
70.2	45.7754		70.2	47.5842		70.2	43.9979		70.2	97.9947
70.3	40.1094		70.3	47.5843		70.3	43.9979		70.3	111.84
70.4	40.1094		70.4	41.8032		70.4	47.3105		70.4	111.842
70.5	43.1292		70.5	47.5844		70.5	43.9981		70.5	105.379
70.6	43.1292		70.6	41.8033		70.6	43.9981		70.6	105.38
70.7	40.1095		70.7	41.8034		70.7	43.9982		70.7	105.382
70.8	45.7757		70.8	47.5846		70.8	43.9982		70.8	98.0055
70.9	43.1294		70.9	41.8035		70.9	40.0915		70.9	98.0069
71	40.1097		71	41.8035		71	43.9983		71	111.853
71.1	45.7758		71.1	47.5848		71.1	47.3109		71.1	98.0104
71.2	40.1098		71.2	41.8036		71.2	43.9985		71.2	105.391
71.3	40.1098		71.3	52.2219		71.3	43.9985		71.3	111.859
71.4	43.1296		71.4	41.8038		71.4	40.0917		71.4	105.395
71.5	45.7761		71.5	47.5851		71.5	47.3112		71.5	98.0173
71.6	40.11		71.6	47.5851		71.6	47.3113		71.6	89.3152
71.7	40.11		71.7	47.5852		71.7	43.9987		71.7	98.0198
71.8	43.1298		71.8	47.5853		71.8	43.9988		71.8	78.466
71.9	43.1299		71.9	47.5854		71.9	43.9989		71.9	98.0219
72	40.1101		72	47.5855		72	43.9989		72	98.0233
72.1	40.1102		72.1	41.8042		72.1	40.0921		72.1	98.0247
72.2	45.7764		72.2	52.2227		72.2	43.999		72.2	98.0261
72.3	43.1301		72.3	47.5857		72.3	43.9991		72.3	98.0275
72.4	43.1301		72.4	47.5858		72.4	40.0923		72.4	105.409
72.5	40.1104		72.5	47.5858		72.5	47.3118		72.5	98.0306
72.6	43.1302		72.6	47.5859		72.6	47.3119		72.6	89.3273
72.7	43.1303		72.7	41.8046		72.7	40.0924		72.7	89.3283
72.8	43.1303		72.8	47.586		72.8	43.9994		72.8	105.415
72.9	43.1304		72.9	41.8047		72.9	47.312		72.9	98.0358
73	40.1106		73	41.8048		73	47.3121		73	105.418
73.1	43.1305		73.1	47.5862		73.1	40.0926		73.1	98.039
73.2	48.1475		73.2	47.5863		73.2	43.9996		73.2	111.89
73.3	45.777		73.3	47.5864		73.3	43.9997		73.3	98.0425
73.4	45.7771		73.4	47.5864		73.4	43.9997		73.4	111.894
73.5	40.1109		73.5	41.8051		73.5	43.9998		73.5	98.046
73.6	43.1308		73.6	47.5866		73.6	43.9998		73.6	89.3413
73.7	40.111		73.7	47.5867		73.7	43.9999		73.7	89.3423
73.8	43.1309		73.8	41.8053		73.8	43.9999		73.8	98.0495
73.9	36.5494		73.9	41.8053		73.9	44		73.9	98.0509
74	45.7774		74	47.5868		74	44		74	89.3458
74.1	40.1111		74.1	47.5869		74.1	44.0001		74.1	89.3467
74.2	43.1311		74.2	41.8055		74.2	44.0002		74.2	89.3477
74.3	40.1112		74.3	47.587		74.3	44.0002		74.3	89.3486
74.4	40.1113		74.4	47.5871		74.4	40.0933		74.4	98.0564
74.5	43.1312		74.5	47.5872		74.5	47.313		74.5	98.0578
74.6	40.1114		74.6	52.2245		74.6	47.3131		74.6	89.3521
74.7	43.1313		74.7	52.2246		74.7	44.0005		74.7	89.3531
74.8	40.1114		74.8	41.8059		74.8	44.0005		74.8	98.0613
74.9	40.1115		74.9	47.5875		74.9	40.0936		74.9	98.0627
75	43.1314		75	41.806		75	40.0936		75	98.0641
75.1	43.1315		75.1	41.8061		75.1	44.0007		75.1	98.0655
75.2	40.1116		75.2	41.8061		75.2	44.0007		75.2	98.0669
75.3	45.778		75.3	41.8062		75.3	44.0008		75.3	89.3604
75.4	45.7781		75.4	47.5878		75.4	47.3136		75.4	98.0694
75.5	43.1317		75.5	41.8063		75.5	47.3136		75.5	89.3626
75.6	43.1318		75.6	41.8063		75.6	44.001		75.6	117.722
75.7	40.1119		75.7	47.588		75.7	40.094		75.7	89.3658
75.8	40.1119		75.8	47.5881		75.8	40.094		75.8	89.3668
75.9	36.5502		75.9	41.8065		75.9	47.3139		75.9	89.3677
76	45.7784		76	47.5882		76	44.0012		76	105.462
76.1	45.7785		76.1	41.8066		76.1	47.314		76.1	98.0792
76.2	48.1492		76.2	47.5883		76.2	44.0013		76.2	89.3716
76.3	45.7786		76.3	47.5884		76.3	44.0014		76.3	89.3725
76.4	43.1322		76.4	47.5885		76.4	44.0014		76.4	78.5152
76.5	43.1322		76.5	47.5885		76.5	40.0944		76.5	105.468
76.6	43.1323		76.6	52.226		76.6	44.0015		76.6	89.3757
76.7	43.1323		76.7	47.5887		76.7	47.3144		76.7	89.3767
76.8	43.1324		76.8	52.2262		76.8	44.0016		76.8	98.0872
76.9	40.1125		76.9	47.5889		76.9	40.0946		76.9	98.0886
77	45.779		77	33.7172		77	44.0017		77	89.3802
77.1	43.1326		77.1	47.589		77.1	44.0018		77.1	89.3811
77.2	43.1326		77.2	47.5891		77.2	44.0018		77.2	105.477
77.3	43.1327		77.3	47.5892		77.3	44.0019		77.3	98.0938
77.4	43.1327		77.4	47.5892		77.4	44.002		77.4	89.3849
77.5	43.1328		77.5	41.8075		77.5	47.3148		77.5	89.3859
77.6	40.1128		77.6	41.8076		77.6	44.0021		77.6	89.3869
77.7	43.1329		77.7	47.5894		77.7	40.095		77.7	98.0984
77.8	45.7795		77.8	47.5895		77.8	40.095		77.8	98.0998
77.9	43.133		77.9	41.8078		77.9	40.0951		77.9	89.3904
78	45.7796		78	41.8078		78	44.0023		78	89.3913
78.1	45.7796		78.1	41.8079		78.1	44.0023		78.1	89.3923
78.2	43.1331		78.2	41.8079		78.2	44.0024		78.2	98.1043
78.3	43.1332		78.3	41.8079		78.3	47.3153		78.3	89.3945
78.4	43.1333		78.4	47.5898		78.4	44.0025		78.4	98.1068
78.5	40.1133		78.5	47.5899		78.5	47.3154		78.5	89.3967
78.6	40.1133		78.6	47.59		78.6	40.0955		78.6	98.1092
78.7	40.1133		78.7	47.59		78.7	50.2187		78.7	98.1106
78.8	43.1334		78.8	41.8083		78.8	40.0956		78.8	98.112
78.9	43.1335		78.9	47.5902		78.9	44.0028		78.9	89.4015
79	45.7801		79	47.5902		79	44.0029		79	89.4025
79.1	40.1135		79.1	33.7182		79.1	44.0029		79.1	78.5416
79.2	36.5517		79.2	41.8085		79.2	44.003		79.2	89.4041
79.3	40.1136		79.3	47.5904		79.3	47.3159		79.3	98.1173
79.4	43.1337		79.4	41.8086		79.4	47.316		79.4	78.5441
79.5	45.7804		79.5	52.2281		79.5	47.3161		79.5	89.407
79.6	40.1137		79.6	47.5906		79.6	47.3162		79.6	98.1204
79.7	40.1138		79.7	47.5907		79.7	44.0033		79.7	89.4092
79.8	43.1339		79.8	41.8088		79.8	44.0034		79.8	89.4101
79.9	40.1139		79.9	41.8089		79.9	44.0034		79.9	89.4111
80	48.1514		80	47.5909		80	47.3164		80	98.125
80.1	45.7807		80.1	41.809		80.1	47.3165		80.1	78.5502
80.2	43.1341		80.2	47.591		80.2	40.0964		80.2	89.414
80.3	43.1342		80.3	47.5911		80.3	44.0037		80.3	89.4149
80.4	43.1342		80.4	41.8092		80.4	44.0037		80.4	89.4159
80.5	40.1142		80.5	52.2288		80.5	44.0038		80.5	78.5533
80.6	43.1343		80.6	41.8093		80.6	40.0965		80.6	89.4175
80.7	43.1344		80.7	47.5914		80.7	44.0039		80.7	78.5547
80.8	43.1344		80.8	47.5914		80.8	40.0966		80.8	98.1327
80.9	45.7811		80.9	41.8095		80.9	35.2252		80.9	89.4204
81	43.1346		81	41.8095		81	47.317		81	78.5573
81.1	45.7813		81.1	47.5916		81.1	47.3171		81.1	89.422
81.2	40.1145		81.2	47.5917		81.2	47.3171		81.2	78.5587
81.3	45.7814		81.3	47.5918		81.3	40.0969		81.3	78.5592
81.4	45.7814		81.4	47.5919		81.4	47.3172		81.4	89.4242
81.5	45.7815		81.5	41.8099		81.5	44.0043		81.5	78.5606
81.6	40.1147		81.6	47.592		81.6	47.3174		81.6	89.4258
81.7	43.1349		81.7	41.81		81.7	47.3175		81.7	89.4267
81.8	43.135		81.8	47.5921		81.8	44.0045		81.8	78.5629
81.9	43.1351		81.9	47.5922		81.9	44.0046		81.9	63.3608
82	43.1351		82	41.8101		82	40.0973		82	78.5637
82.1	48.1527		82.1	47.5923		82.1	44.0047		82.1	78.5643
82.2	43.1352		82.2	41.8103		82.2	47.3178		82.2	89.4299
82.3	43.1353		82.3	47.5924		82.3	44.0048		82.3	89.4309
82.4	43.1353		82.4	41.8104		82.4	40.0975		82.4	63.3633
82.5	43.1354		82.5	47.5926		82.5	40.0975		82.5	98.1471
82.6	45.7821		82.6	47.5926		82.6	44.0049		82.6	89.4335
82.7	45.7822		82.7	41.8105		82.7	44.005		82.7	78.5688
82.8	40.1154		82.8	41.8106		82.8	44.0051		82.8	63.3656
82.9	45.7823		82.9	41.8106		82.9	44.0051		82.9	78.5696
83	43.1357		83	47.5929		83	40.0978		83	78.5702
83.1	40.1155		83.1	47.593		83.1	44.0052		83.1	89.4366
83.2	45.7825		83.2	41.8108		83.2	44.0053		83.2	78.5716
83.3	40.1156		83.3	52.2309		83.3	40.0979		83.3	78.5721
83.4	45.7826		83.4	47.5932		83.4	44.0054		83.4	78.5727
83.5	40.1157		83.5	41.811		83.5	40.098		83.5	78.5733
83.6	43.136		83.6	41.8111		83.6	44.0055		83.6	78.5738
83.7	40.1158		83.7	52.2312		83.7	44.0055		83.7	63.3697
83.8	45.7828		83.8	47.5935		83.8	44.0056		83.8	63.3699
83.9	43.1361		83.9	41.8113		83.9	44.0056		83.9	78.5749
84	45.7829		84	47.5936		84	47.3188		84	78.5755
84.1	40.116		84.1	41.8114		84.1	47.3189		84.1	63.371
84.2	45.783		84.2	47.5937		84.2	40.0984		84.2	78.5763
84.3	45.7831		84.3	47.5938		84.3	44.0059		84.3	63.3717
84.4	40.1161		84.4	47.5939		84.4	44.0059		84.4	78.5772
84.5	43.1365		84.5	47.5939		84.5	44.006		84.5	78.5777
84.6	43.1365		84.6	41.8117		84.6	47.3192		84.6	63.3728
84.7	40.1163		84.7	47.5941		84.7	40.0986		84.7	63.3731
84.8	40.1163		84.8	47.5942		84.8	40.0987		84.8	78.5789
84.9	40.1164		84.9	47.5942		84.9	40.0987		84.9	78.5794
85	40.1164		85	41.8119		85	47.3194		85	78.58
85.1	43.1367		85.1	41.812		85.1	44.0063		85.1	78.5806
85.2	43.1368		85.2	41.812		85.2	40.0989		85.2	78.5811
85.3	45.7836		85.3	47.5945		85.3	44.0064		85.3	78.5817
85.4	40.1166		85.4	33.7212		85.4	40.0989		85.4	63.376
85.5	43.1369		85.5	41.8122		85.5	44.0065		85.5	78.5825
85.6	40.1167		85.6	47.5946		85.6	44.0066		85.6	63.3767
85.7	43.137		85.7	47.5947		85.7	40.0991		85.7	78.5834
85.8	43.1371		85.8	47.5948		85.8	47.3198		85.8	63.3774
85.9	43.1371		85.9	41.8124		85.9	44.0067		85.9	63.3776
86	45.784		86	47.5949		86	40.0992		86	78.5845
86.1	40.1169		86.1	47.595		86.1	40.0993		86.1	63.3783
86.2	45.7841		86.2	47.595		86.2	44.0069		86.2	78.5853
86.3	50.3124		86.3	41.8127		86.3	40.0994		86.3	78.5859
86.4	40.1171		86.4	41.8127		86.4	47.3202		86.4	63.3794
86.5	43.1375		86.5	41.8127		86.5	47.3202		86.5	63.3796
86.6	40.1172		86.6	47.5953		86.6	44.0071		86.6	89.4552
86.7	45.7844		86.7	41.8129		86.7	47.3204		86.7	78.5879
86.8	40.1173		86.8	41.8129		86.8	50.224		86.8	63.381
86.9	45.7845		86.9	41.8129		86.9	44.0073		86.9	89.4571
87	43.1377		87	41.813		87	44.0074		87	78.5895
87.1	40.1174		87.1	41.813		87.1	40.0998		87.1	63.3823
87.2	40.1175		87.2	41.8131		87.2	47.3207		87.2	63.3826
87.3	40.1175		87.3	41.8131		87.3	40.0999		87.3	63.3828
87.4	43.1379		87.4	33.722		87.4	40.1		87.4	78.5909
87.5	45.7848		87.5	47.5957		87.5	40.1		87.5	63.3835
87.6	48.1559		87.6	47.5958		87.6	44.0077		87.6	78.5918
87.7	40.1177		87.7	41.8133		87.7	44.0077		87.7	89.4613
87.8	43.1381		87.8	47.5959		87.8	44.0078		87.8	63.3848
87.9	36.5556		87.9	47.596		87.9	40.1002		87.9	63.3851
88	43.1382		88	41.8135		88	40.1002		88	63.3853
88.1	43.1383		88.1	47.5961		88.1	44.0079		88.1	78.594
88.2	43.1383		88.2	41.8136		88.2	44.008		88.2	63.386
88.3	36.5557		88.3	47.5963		88.3	47.3213		88.3	63.3862
88.4	43.1384		88.4	41.8137		88.4	44.0081		88.4	89.4645
88.5	43.1385		88.5	47.5964		88.5	40.1005		88.5	78.596
88.6	43.1385		88.6	41.8138		88.6	47.3215		88.6	78.5966
88.7	48.1565		88.7	41.8139		88.7	50.2251		88.7	63.388
88.8	43.1386		88.8	47.5966		88.8	40.1007		88.8	63.3882
88.9	43.1387		88.9	52.2348		88.9	47.3217		88.9	78.5977
89	40.1183		89	41.8141		89	40.1008		89	78.5983
89.1	40.1184		89.1	47.5968		89.1	40.1008		89.1	78.5988
89.2	48.1568		89.2	47.5969		89.2	40.1009		89.2	63.3898
89.3	40.1185		89.3	47.597		89.3	47.3219		89.3	78.5997
89.4	43.139		89.4	47.597		89.4	40.101		89.4	63.3905
89.5	43.139		89.5	41.8144		89.5	47.3221		89.5	89.4705
89.6	40.1186		89.6	47.5972		89.6	44.0088		89.6	78.6013
89.7	43.1391		89.7	41.8145		89.7	40.1011		89.7	78.6019
89.8	45.7861		89.8	47.5973		89.8	40.1012		89.8	78.6025
89.9	43.1392		89.9	41.8146		89.9	44.0089		89.9	78.603
90	45.7862		90	47.5974		90	40.1012		90	78.6036
90.1	45.7863		90.1	47.5975		90.1	44.009		90.1	78.6042
90.2	45.7863		90.2	47.5976		90.2	44.0091		90.2	78.6047
90.3	40.119		90.3	47.5976		90.3	44.0091		90.3	63.3946
90.4	40.119		90.4	47.5977		90.4	47.3226		90.4	78.6056
90.5	43.1395		90.5	41.815		90.5	40.1015		90.5	78.6061
90.6	43.1396		90.6	41.8151		90.6	47.3227		90.6	63.3957
90.7	43.1396		90.7	41.8151		90.7	44.0094		90.7	63.3959
90.8	45.7867		90.8	41.8151		90.8	44.0094		90.8	78.6073
90.9	45.7867		90.9	41.8152		90.9	47.3229		90.9	63.3966
91	43.1398		91	47.5981		91	47.323		91	63.3969
91.1	43.1399		91.1	41.8153		91.1	40.1018		91.1	63.3971
91.2	48.158		91.2	47.5982		91.2	44.0097		91.2	63.3973
91.3	45.787		91.3	41.8154		91.3	47.3231		91.3	63.3975
91.4	40.1195		91.4	41.8155		91.4	50.2269		91.4	78.6092
91.5	45.7871		91.5	47.5984		91.5	40.1021		91.5	63.3982
91.6	45.7872		91.6	41.8156		91.6	40.1021		91.6	63.3984
91.7	40.1197		91.7	41.8156		91.7	44.01		91.7	78.6103
91.8	40.1197		91.8	41.8157		91.8	40.1022		91.8	78.6109
91.9	40.1198		91.9	41.8157		91.9	44.0101		91.9	63.3996
92	43.1404		92	41.8157		92	44.0101		92	63.3998
92.1	43.1404		92.1	52.237		92.1	44.0102		92.1	63.4
92.2	36.5575		92.2	47.5988		92.2	47.3237		92.2	63.4003
92.3	40.1199		92.3	41.8159		92.3	44.0103		92.3	78.6126
92.4	40.12		92.4	47.5989		92.4	44.0104		92.4	78.6132
92.5	40.12		92.5	47.599		92.5	47.3239		92.5	63.4014
92.6	43.1406		92.6	47.5991		92.6	44.0105		92.6	63.4016
92.7	43.1407		92.7	47.5992		92.7	44.0106		92.7	63.4018
92.8	40.1202		92.8	33.7245		92.8	44.0106		92.8	78.6146
92.9	43.1408		92.9	41.8163		92.9	47.3241		92.9	63.4025
93	43.1408		93	47.5993		93	44.0107		93	78.6154
93.1	43.1409		93.1	47.5994		93.1	44.0108		93.1	63.4032
93.2	40.1203		93.2	41.8165		93.2	44.0109		93.2	63.4034
93.3	40.1204		93.3	47.5995		93.3	44.0109		93.3	63.4037
93.4	45.7881		93.4	47.5996		93.4	40.103		93.4	63.4039
93.5	43.1411		93.5	41.8166		93.5	40.1031		93.5	78.6171
93.6	45.7882		93.6	47.5997		93.6	40.1031		93.6	63.4046
93.7	48.1594		93.7	41.8168		93.7	35.2309		93.7	63.4048
93.8	43.1413		93.8	33.7249		93.8	44.0111		93.8	78.6182
93.9	48.1595		93.9	41.8168		93.9	44.0112		93.9	78.6188
94	43.1414		94	47.5999		94	44.0112		94	78.6193
94.1	43.1414		94.1	41.8169		94.1	40.1033		94.1	63.4064
94.2	43.1415		94.2	41.817		94.2	40.1034		94.2	78.6202
94.3	40.1209		94.3	47.6001		94.3	40.1034		94.3	78.6208
94.4	43.1416		94.4	47.6002		94.4	44.0114		94.4	63.4075
94.5	36.5585		94.5	41.8172		94.5	40.1035		94.5	63.4077
94.6	45.7888		94.6	41.8172		94.6	40.1035		94.6	78.6219
94.7	43.1417		94.7	41.8172		94.7	47.3251		94.7	78.6224
94.8	45.7889		94.8	47.6004		94.8	47.3252		94.8	63.4089
94.9	40.1212		94.9	47.6005		94.9	40.1037		94.9	63.4091
95	43.1419		95	41.8174		95	47.3253		95	78.6236
95.1	45.789		95.1	41.8175		95.1	44.0118		95.1	63.4098
95.2	43.142		95.2	47.6007		95.2	44.0119		95.2	63.41
95.3	40.1214		95.3	47.6007		95.3	50.2293		95.3	63.4102
95.4	40.1214		95.4	41.8177		95.4	44.012		95.4	63.4105
95.5	45.7893		95.5	41.8177		95.5	44.0121		95.5	63.4107
95.6	43.1422		95.6	41.8177		95.6	44.0121		95.6	78.6255
95.7	45.7894		95.7	41.8178		95.7	40.1041		95.7	63.4114
95.8	40.1216		95.8	41.8178		95.8	44.0122		95.8	63.4116
95.9	40.1217		95.9	33.7258		95.9	50.2297		95.9	63.4118
96	40.1217		96	41.8179		96	44.0124		96	63.4121
96.1	43.1424		96.1	41.8179		96.1	44.0124		96.1	78.6272
96.2	43.1425		96.2	47.6012		96.2	44.0125		96.2	63.4127
96.3	43.1425		96.3	47.6013		96.3	44.0125		96.3	78.6281
96.4	40.1219		96.4	41.8181		96.4	40.1045		96.4	78.6286
96.5	43.1426		96.5	47.6014		96.5	44.0126		96.5	78.6292
96.6	48.1611		96.6	47.6015		96.6	40.1046		96.6	63.4143
96.7	43.1428		96.7	56.1732		96.7	44.0127		96.7	63.4146
96.8	43.1428		96.8	41.8184		96.8	40.1047		96.8	78.6303
96.9	43.1429		96.9	41.8185		96.9	40.1047		96.9	63.4152
97	43.1429		97	47.6018		97	44.0129		97	63.4155
97.1	43.143		97.1	41.8186		97.1	47.3266		97.1	78.6315
97.2	36.5597		97.2	33.7264		97.2	44.013		97.2	78.632
97.3	45.7902		97.3	47.6019		97.3	47.3267		97.3	78.6326
97.4	40.1224		97.4	41.8187		97.4	40.105		97.4	63.4171
97.5	40.1224		97.5	47.6021		97.5	47.3268		97.5	28.5662
97.6	43.1432		97.6	47.6021		97.6	47.3269		97.6	63.4173
97.7	43.1433		97.7	41.8189		97.7	47.327		97.7	63.4175
97.8	43.1433		97.8	41.8189		97.8	44.0134		97.8	28.5664
97.9	43.1434		97.9	52.241		97.9	40.1053		97.9	63.4177
98	43.1434		98	41.8191		98	44.0135		98	28.5665
98.1	43.1435		98.1	47.6025		98.1	44.0135		98.1	63.418
98.2	40.1228		98.2	47.6026		98.2	35.2329		98.2	63.4182
98.3	43.1436		98.3	41.8192		98.3	44.0136		98.3	63.4184
98.4	43.1436		98.4	33.727		98.4	40.1055		98.4	78.6351
98.5	45.7909		98.5	47.6027		98.5	44.0137		98.5	28.567
98.6	36.5603		98.6	41.8194		98.6	44.0138		98.6	63.4191
98.7	43.1438		98.7	41.8194		98.7	44.0138		98.7	63.4193
98.8	43.1438		98.8	47.6029		98.8	40.1057		98.8	63.4196
98.9	40.1231		98.9	47.603		98.9	44.0139		98.9	28.5674
99	40.1231		99	41.8196		99	44.014		99	63.4198
99.1	43.1439		99.1	41.8196		99.1	44.014		99.1	63.42
99.2	43.144		99.2	33.7273		99.2	35.2333		99.2	28.5676
99.3	43.144		99.3	47.6032		99.3	40.1059		99.3	28.5676
99.4	43.1441		99.4	33.7273		99.4	40.106		99.4	63.4202
99.5	43.1442		99.5	47.6033		99.5	44.0142		99.5	63.4205
99.6	43.1442		99.6	41.8199		99.6	44.0143		99.6	63.4207
99.7	43.1443		99.7	41.8199		99.7	44.0143		99.7	63.4209
99.8	45.7916		99.8	47.6034		99.8	44.0144		99.8	63.4211
99.9	40.1236		99.9	41.82		99.9	44.0144		99.9	78.6385
100	43.1444		100	41.8201		100	44.0145		100	63.4218
100.1	36.5609		100.1	41.8201		100.1	44.0145		100.1	63.4221
100.2	45.7918		100.2	47.6037		100.2	40.1064		100.2	28.5685
100.3	45.7918		100.3	41.8202		100.3	44.0146		100.3	28.5685
100.4	40.1238		100.4	47.6038		100.4	44.0147		100.4	28.5685
100.5	43.1447		100.5	41.8203		100.5	40.1065		100.5	63.4223
100.6	43.1447		100.6	41.8204		100.6	40.1065		100.6	63.4225
100.7	36.5611		100.7	41.8204		100.7	44.0148		100.7	63.4227
100.8	48.1634		100.8	41.8205		100.8	44.0149		100.8	63.423
100.9	43.1449		100.9	41.8205		100.9	47.3288		100.9	63.4232
101	48.1636		101	41.8206		101	44.015		101	63.4234
101.1	48.1637		101.1	47.6042		101.1	44.0151		101.1	63.4236
101.2	45.7924		101.2	47.6043		101.2	47.329		101.2	63.4239
101.3	40.1243		101.3	41.8207		101.3	40.1069		101.3	28.5693
101.4	43.1452		101.4	52.2433		101.4	44.0153		101.4	78.6419
101.5	48.1639		101.5	47.6045		101.5	40.107		101.5	63.4246
101.6	40.1244		101.6	41.821		101.6	47.3292		101.6	78.6427
101.7	43.1453		101.7	41.821		101.7	44.0154		101.7	63.4252
101.8	43.1454		101.8	47.6047		101.8	44.0155		101.8	63.4255
101.9	40.1246		101.9	47.6047		101.9	40.1072		101.9	63.4257
102	43.1455		102	41.8212		102	47.3294		102	28.5701
102.1	45.7929		102.1	47.6049		102.1	40.1073		102.1	63.4259
102.2	40.1247		102.2	47.605		102.2	44.0157		102.2	78.6444
102.3	43.1456		102.3	47.605		102.3	44.0157		102.3	63.4266
102.4	45.793		102.4	41.8214		102.4	44.0158		102.4	78.6453
102.5	45.7931		102.5	47.6052		102.5	47.3297		102.5	63.4273
102.6	43.1458		102.6	33.7288		102.6	44.0159		102.6	78.6461
102.7	40.125		102.7	41.8216		102.7	47.3299		102.7	63.428
102.8	45.7933		102.8	41.8216		102.8	44.0161		102.8	78.6469
102.9	43.146		102.9	41.8216		102.9	44.0161		102.9	63.4286
103	43.146		103	41.8217		103	44.0162		103	78.6478
103.1	45.7934		103.1	41.8217		103.1	44.0162		103.1	63.4293
103.2	45.7935		103.2	41.8218		103.2	44.0163		103.2	63.4295
103.3	45.7936		103.3	41.8218		103.3	40.1079		103.3	28.5719
103.4	45.7936		103.4	41.8219		103.4	44.0164		103.4	78.6489
103.5	45.7937		103.5	47.6057		103.5	44.0164		103.5	63.4302
103.6	43.1464		103.6	41.822		103.6	40.1081		103.6	63.4305
103.7	45.7938		103.7	41.822		103.7	40.1081		103.7	63.4307
103.8	43.1465		103.8	41.8221		103.8	44.0166		103.8	63.4309
103.9	43.1466		103.9	47.6059		103.9	44.0166		103.9	63.4311
104	45.794		104	41.8222		104	44.0167		104	63.4314
104.1	43.1467		104.1	52.2451		104.1	44.0167		104.1	63.4316
104.2	43.1467		104.2	41.8223		104.2	40.1084		104.2	63.4318
104.3	40.1258		104.3	41.8224		104.3	50.2349		104.3	28.5729
104.4	40.1258		104.4	47.6062		104.4	40.1085		104.4	63.4321
104.5	43.1469		104.5	41.8225		104.5	44.017		104.5	63.4323
104.6	45.7943		104.6	47.6064		104.6	35.2357		104.6	63.4325
104.7	40.126		104.7	47.6064		104.7	35.2357		104.7	63.4327
104.8	45.7944		104.8	41.8227		104.8	44.0171		104.8	63.433
104.9	43.1471		104.9	41.8227		104.9	40.1087		104.9	63.4332
105	43.1471		105	47.6066		105	40.1087		105	63.4334
105.1	45.7946		105.1	41.8228		105.1	40.1088		105.1	63.4336
105.2	36.5633		105.2	47.6067		105.2	44.0173		105.2	63.4339
105.3	45.7947		105.3	47.6068		105.3	40.1088		105.3	63.4341
105.4	45.7948		105.4	41.823		105.4	47.3313		105.4	63.4343
105.5	43.1474		105.5	41.823		105.5	40.1089		105.5	63.4346
105.6	43.1475		105.6	47.607		105.6	40.109		105.6	63.4348
105.7	43.1475		105.7	52.2462		105.7	40.109		105.7	63.435
105.8	43.1476		105.8	41.8232		105.8	44.0176		105.8	63.4352
105.9	45.7951		105.9	41.8233		105.9	44.0176		105.9	28.5744
106	43.1477		106	41.8233		106	40.1092		106	78.656
106.1	43.1477		106.1	47.6073		106.1	47.3317		106.1	63.4359
106.2	40.1267		106.2	41.8234		106.2	44.0178		106.2	63.4361
106.3	43.1478		106.3	41.8235		106.3	44.0178		106.3	63.4364
106.4	43.1479		106.4	41.8235		106.4	44.0179		106.4	63.4366
106.5	43.1479		106.5	33.7304		106.5	44.018		106.5	78.6577
106.6	45.7955		106.6	41.8236		106.6	44.018		106.6	63.4373
106.7	43.1481		106.7	41.8236		106.7	44.0181		106.7	78.6585
106.8	43.1481		106.8	47.6077		106.8	50.2364		106.8	63.438
106.9	43.1482		106.9	41.8238		106.9	40.1097		106.9	63.4382
107	43.1482		107	41.8238		107	44.0183		107	63.4384
107.1	43.1483		107.1	41.8238		107.1	44.0183		107.1	63.4386
107.2	48.1674		107.2	41.8239		107.2	44.0184		107.2	63.4389
107.3	45.7959		107.3	41.8239		107.3	44.0184		107.3	63.4391
107.4	43.1485		107.4	33.7307		107.4	44.0185		107.4	63.4393
107.5	45.796		107.5	41.824		107.5	44.0185		107.5	63.4396
107.6	36.5644		107.6	41.824		107.6	44.0186		107.6	63.4398
107.7	45.7961		107.7	47.6081		107.7	40.11		107.7	63.44
107.8	43.1487		107.8	33.7309		107.8	40.1101		107.8	63.4402
107.9	40.1276		107.9	47.6082		107.9	40.1101		107.9	63.4405
108	48.1679		108	41.8242		108	47.3329		108	63.4407
108.1	45.7964		108.1	47.6084		108.1	47.3329		108.1	63.4409
108.2	40.1278		108.2	41.8244		108.2	44.0189		108.2	63.4411
108.3	43.1489		108.3	47.6085		108.3	40.1103		108.3	78.6633
108.4	45.7965		108.4	41.8245		108.4	44.019		108.4	63.4418
108.5	43.1491		108.5	41.8245		108.5	40.1104		108.5	28.5774
108.6	43.1491		108.6	41.8246		108.6	44.0191		108.6	63.4421
108.7	43.1492		108.7	41.8246		108.7	44.0192		108.7	63.4423
108.8	45.7968		108.8	47.6088		108.8	44.0192		108.8	63.4425
108.9	43.1493		108.9	41.8247		108.9	44.0193		108.9	63.4427
109	45.7969		109	47.6089		109	40.1107		109	63.443
109.1	43.1494		109.1	41.8248		109.1	40.1107		109.1	28.5779
109.2	40.1283		109.2	41.8249		109.2	40.1108		109.2	28.5779
109.3	43.1495		109.3	41.8249		109.3	44.0195		109.3	63.4432
109.4	40.1284		109.4	41.825		109.4	40.1108		109.4	28.578
109.5	40.1284		109.5	41.825		109.5	44.0196		109.5	63.4434
109.6	40.1284		109.6	47.6092		109.6	44.0196		109.6	28.5781
109.7	40.1285		109.7	47.6093		109.7	44.0197		109.7	63.4436
109.8	40.1285		109.8	47.6094		109.8	40.111		109.8	78.6664
109.9	45.7973		109.9	33.7318		109.9	40.1111		109.9	63.4443
110	40.1286		110	47.6095		110	44.0198		110	63.4446
110.1	45.7974		110.1	41.8253		110.1	40.1112		110.1	78.6675
110.2	43.1499		110.2	41.8254		110.2	44.0199		110.2	63.4452
110.3	50.3271		110.3	41.8254		110.3	44.02		110.3	63.4455
110.4	36.5656		110.4	41.8255		110.4	47.3342		110.4	63.4457
110.5	40.1289		110.5	47.6098		110.5	44.0201		110.5	63.4459
110.6	45.7977		110.6	41.8256		110.6	47.3344		110.6	63.4462
110.7	45.7978		110.7	47.6099		110.7	44.0202		110.7	63.4464
110.8	43.1502		110.8	47.61		110.8	44.0203		110.8	63.4466
110.9	43.1503		110.9	41.8258		110.9	44.0203		110.9	63.4468
111	43.1503		111	41.8258		111	44.0204		111	63.4471
111.1	40.1292		111.1	41.8259		111.1	44.0205		111.1	63.4473
111.2	40.1292		111.2	47.6102		111.2	40.1117		111.2	63.4475
111.3	45.7981		111.3	41.826		111.3	40.1118		111.3	63.4477
111.4	43.1505		111.4	41.826		111.4	47.3348		111.4	63.448
111.5	45.7982		111.5	41.8261		111.5	44.0207		111.5	63.4482
111.6	45.7983		111.6	41.8261		111.6	44.0207		111.6	63.4484
111.7	43.1507		111.7	47.6105		111.7	40.112		111.7	63.4487
111.8	36.5662		111.8	33.7325		111.8	47.3351		111.8	63.4489
111.9	43.1508		111.9	33.7326		111.9	44.0209		111.9	28.5806
112	36.5663		112	41.8263		112	44.021		112	28.5806
112.1	48.1702		112.1	52.2502		112.1	44.021		112.1	78.6729
112.2	45.7986		112.2	47.6108		112.2	44.0211		112.2	63.4496
112.3	40.1297		112.3	41.8265		112.3	40.1123		112.3	78.6737
112.4	43.1511		112.4	41.8265		112.4	44.0212		112.4	63.4502
112.5	43.1511		112.5	41.8266		112.5	44.0212		112.5	63.4505
112.6	45.7989		112.6	47.611		112.6	44.0213		112.6	63.4507
112.7	43.1512		112.7	47.6111		112.7	40.1125		112.7	63.4509
112.8	45.799		112.8	33.733		112.8	44.0214		112.8	63.4512
112.9	43.1514		112.9	47.6112		112.9	44.0214		112.9	28.5816
113	45.7991		113	47.6113		113	47.3358		113	78.6757
113.1	40.1302		113.1	41.8269		113.1	47.3359		113.1	63.4518
113.2	40.1302		113.2	47.6114		113.2	44.0216		113.2	63.4521
113.3	45.7993		113.3	47.6115		113.3	47.336		113.3	63.4523
113.4	43.1516		113.4	33.7332		113.4	44.021		113.4	63.4525
113.5	43.1517		113.5	41.8271		113.5	44.021		113.5	63.4527
113.6	48.1712		113.6	47.6116		113.6	44.0211		113.6	28.5823
113.7	40.1305		113.7	41.8272		113.7	40.1123		113.7	63.453
113.8	45.7996		113.8	47.6117		113.8	44.0212		113.8	28.5824
113.9	43.1519		113.9	47.6118		113.9	44.0212		113.9	63.4532
114	43.152		114	56.1854		114	44.0213		114	63.4534
114.1	45.7997		114.1	47.612		114.1	47.3371		114.1	28.5826
114.2	43.1521		114.2	41.8276		114.2	40.1138		114.2	63.4537
114.3	43.1521		114.3	47.6122		114.3	47.3372		114.3	28.5827
114.4	40.1308		114.4	41.8277		114.4	44.0229		114.4	78.6788
114.5	45.8		114.5	47.6123		114.5	44.0229		114.5	28.5829
114.6	45.8		114.6	41.8278		114.6	47.3374		114.6	28.5829
114.7	43.1523		114.7	41.8278		114.7	44.0231		114.7	28.5829
114.8	45.8001		114.8	52.2522		114.8	47.3375		114.8	28.5829
114.9	45.8002		114.9	52.2523		114.9	47.3376		114.9	63.4543
115	43.1525		115	47.6127		115	44.0233		115	63.4546
115.1	45.8003		115.1	41.8281		115.1	40.1143		115.1	63.4548
115.2	43.1526		115.2	41.8282		115.2	44.0234		115.2	28.5832
115.3	43.1527		115.3	41.8282		115.3	40.1144		115.3	63.455
115.4	40.1313		115.4	41.8283		115.4	44.0235		115.4	63.4553
115.5	45.8006		115.5	33.7342		115.5	40.1145		115.5	63.4555
115.6	43.1528		115.6	47.613		115.6	50.2426		115.6	63.4557
115.7	45.8007		115.7	41.8284		115.7	44.0236		115.7	63.4559
115.8	43.153		115.8	41.8284		115.8	40.1146		115.8	28.5837
115.9	48.1726		115.9	41.8285		115.9	44.0237		115.9	63.4562
116	43.1531		116	41.8285		116	44.0238		116	78.6819
116.1	43.1531		116.1	41.8286		116.1	40.1148		116.1	63.4568
116.2	45.801		116.2	47.6133		116.2	40.1148		116.2	28.5842
116.3	40.1318		116.3	41.8287		116.3	44.0239		116.3	63.4571
116.4	43.1533		116.4	47.6134		116.4	40.1149		116.4	63.4573
116.5	43.1533		116.5	41.8288		116.5	44.021		116.5	28.5844
116.6	40.1319		116.6	41.8289		116.6	44.021		116.6	78.6833
116.7	36.5685		116.7	47.6136		116.7	44.0211		116.7	63.458
116.8	48.1731		116.8	41.829		116.8	40.1123		116.8	63.4582
116.9	43.1535		116.9	41.829		116.9	44.0212		116.9	63.4584
117	45.8014		117	41.8291		117	44.0212		117	63.4587
117.1	45.8015		117.1	41.8291		117.1	44.0213		117.1	63.4589
117.2	50.3315		117.2	41.8291		117.2	47.3393		117.2	28.5851
117.3	43.1538		117.3	41.8292		117.3	47.3394		117.3	28.5851
117.4	48.1735		117.4	41.8292		117.4	44.0249		117.4	63.4591
117.5	45.8018		117.5	41.8293		117.5	44.025		117.5	63.4594
117.6	43.154		117.6	41.8293		117.6	40.1159		117.6	63.4596
117.7	45.8019		117.7	52.254		117.7	44.0251		117.7	63.4598
117.8	40.1326		117.8	41.8295		117.8	47.3397		117.8	28.5855
117.9	43.1542		117.9	41.8295		117.9	47.3398		117.9	63.46
118	43.1542		118	41.8295		118	44.0253		118	63.4603
118.1	43.1543		118.1	33.7353		118.1	44.0254		118.1	28.5857
118.2	45.8022		118.2	47.6144		118.2	44.0254		118.2	63.4605
118.3	40.1329		118.3	47.6145		118.3	40.1163		118.3	63.4607
118.4	43.1544		118.4	41.8297		118.4	47.3401		118.4	78.6876
118.5	43.1545		118.5	33.7354		118.5	47.3402		118.5	89.5703
118.6	45.8024		118.6	41.8298		118.6	35.2426		118.6	78.689
118.7	45.8025		118.7	41.8299		118.7	40.1165		118.7	63.4625
118.8	43.1546		118.8	41.8299		118.8	44.0257		118.8	28.5867
118.9	43.1547		118.9	41.83		118.9	44.0258		118.9	78.6898
119	40.1332		119	47.6149		119	44.0258		119	78.6904
119.1	43.1548		119.1	47.6149		119.1	35.2428		119.1	63.4637
119.2	36.5697		119.2	41.8301		119.2	40.1167		119.2	63.4639
119.3	45.8028		119.3	47.6151		119.3	44.026		119.3	63.4641
119.4	43.1549		119.4	33.7358		119.4	44.026		119.4	63.4644
119.5	45.8029		119.5	47.6152		119.5	40.1168		119.5	63.4646
119.6	40.1335		119.6	41.8303		119.6	40.1169		119.6	63.4648
119.7	43.1551		119.7	41.8304		119.7	44.0262		119.7	63.465
119.8	40.1336		119.8	41.8304		119.8	40.1169		119.8	63.4653
119.9	45.8031		119.9	52.2554		119.9	40.117		119.9	28.5879
120	40.1337		120	47.6155		120	44.0263		120	63.4655
120.1	43.1553		120.1	47.6156		120.1	40.1171		120.1	63.4657
120.2	43.1553		120.2	41.8307		120.2	40.1171		120.2	63.466
120.3	40.1338		120.3	41.8307		120.3	40.1171		120.3	63.4662
120.4	43.1554		120.4	41.8308		120.4	47.3412		120.4	63.4664
120.5	43.1555		120.5	41.8308		120.5	40.1173		120.5	63.4666
120.6	40.1339		120.6	41.8309		120.6	40.1173		120.6	63.4669
120.7	45.8035		120.7	41.8309		120.7	44.0266		120.7	63.4671
120.8	45.8036		120.8	47.616		120.8	40.1174		120.8	78.6955
120.9	40.1341		120.9	41.831		120.9	44.0267		120.9	63.4678
121	43.1558		121	47.6161		121	44.0268		121	63.468
121.1	43.1558		121.1	47.6162		121.1	40.1175		121.1	63.4682
121.2	43.1559		121.2	41.8312		121.2	47.3416		121.2	78.6969
121.3	45.8039		121.3	47.6163		121.3	40.1176		121.3	63.4689
121.4	43.156		121.4	41.8313		121.4	44.027		121.4	89.5812
121.5	43.156		121.5	47.6164		121.5	47.3418		121.5	28.5899
121.6	43.1561		121.6	47.6165		121.6	40.1178		121.6	63.4698
121.7	43.1561		121.7	47.6166		121.7	44.0272		121.7	63.4701
121.8	43.1562		121.8	47.6167		121.8	44.0272		121.8	78.6991
121.9	43.1562		121.9	41.8316		121.9	47.342		121.9	28.5903
122	36.5709		122	41.8317		122	44.0274		122	28.5903
122.1	43.1563		122.1	41.8317		122.1	35.244		122.1	28.5903
122.2	43.1564		122.2	41.8318		122.2	44.0274		122.2	28.5903
122.3	43.1564		122.3	33.7371		122.3	40.1181		122.3	63.4707
122.4	43.1565		122.4	41.8318		122.4	40.1182		122.4	78.7
122.5	43.1565		122.5	47.617		122.5	44.0276		122.5	78.7006
122.6	40.1349		122.6	41.8319		122.6	50.2472		122.6	63.4719
122.7	43.1566		122.7	41.832		122.7	47.3425		122.7	63.4721
122.8	48.1767		122.8	47.6172		122.8	50.2474		122.8	63.4723
122.9	45.8048		122.9	41.8321		122.9	44.0279		122.9	63.4726
123	43.1568		123	33.7373		123	44.0279		123	28.5912
123.1	40.1352		123.1	41.8322		123.1	40.1186		123.1	63.4728
123.2	45.8049		123.2	47.6174		123.2	44.028		123.2	28.5913
123.3	43.157		123.3	47.6175		123.3	35.2445		123.3	28.5913
123.4	43.157		123.4	41.8324		123.4	40.1187		123.4	28.5913
123.5	45.8051		123.5	41.8324		123.5	40.1187		123.5	63.473
123.6	43.1571		123.6	47.6177		123.6	44.0282		123.6	28.5914
123.7	43.1572		123.7	41.8325		123.7	40.1188		123.7	63.4732
123.8	45.8053		123.8	47.6178		123.8	44.0283		123.8	63.4735
123.9	43.1573		123.9	47.6179		123.9	47.3432		123.9	63.4737
124	45.8054		124	47.6179		124	52.8502		124	28.5917
124.1	40.1357		124.1	41.8328		124.1	44.0285		124.1	63.4739
124.2	45.8055		124.2	47.6181		124.2	47.3434		124.2	28.5918
124.3	40.1358		124.3	41.8329		124.3	40.1192		124.3	28.5918
124.4	45.8056		124.4	47.6182		124.4	44.0287		124.4	63.4742
124.5	40.1359		124.5	41.833		124.5	40.1193		124.5	63.4744
124.6	40.1359		124.6	33.738		124.6	47.3436		124.6	63.4746
124.7	43.1577		124.7	47.6183		124.7	44.0289		124.7	63.4748
124.8	40.136		124.8	41.8331		124.8	40.1194		124.8	63.4751
124.9	40.136		124.9	47.6185		124.9	35.2452		124.9	63.4753
125	43.1579		125	41.8332		125	40.1195		125	63.4755
125.1	43.1579		125.1	52.2589		125.1	44.029		125.1	63.4758
125.2	45.806		125.2	47.6187		125.2	40.1196		125.2	28.5927
125.3	40.1362		125.3	47.6188		125.3	40.1196		125.3	28.5927
125.4	43.1581		125.4	47.6189		125.4	44.0292		125.4	63.476
125.5	45.8062		125.5	41.8336		125.5	44.0292		125.5	63.4762
125.6	45.8063		125.6	41.8336		125.6	35.2455		125.6	63.4764
125.7	43.1582		125.7	47.619		125.7	40.1198		125.7	63.4767
125.8	45.8064		125.8	47.6191		125.8	44.0294		125.8	63.4769
125.9	45.8065		125.9	41.8338		125.9	40.1199		125.9	78.7076
126	43.1584		126	41.8338		126	40.1199		126	63.4776
126.1	45.8066		126.1	41.8339		126.1	44.0295		126.1	28.5935
126.2	43.1585		126.2	47.6193		126.2	40.12		126.2	63.4778
126.3	45.8067		126.3	41.834		126.3	40.12		126.3	28.5936
126.4	40.1368		126.4	41.834		126.4	40.1201		126.4	63.478
126.5	45.8068		126.5	41.8341		126.5	47.3446		126.5	63.4783
126.6	43.1588		126.6	41.8341		126.6	40.1202		126.6	63.4785
126.7	43.1588		126.7	41.8342		126.7	40.1202		126.7	63.4787
126.8	36.5731		126.8	47.6197		126.8	40.1202		126.8	63.4789
126.9	43.1589		126.9	47.6197		126.9	44.0299		126.9	28.5941
127	40.1371		127	33.7391		127	44.0299		127	28.5941
127.1	43.159		127.1	47.6198		127.1	44.03		127.1	63.4792
127.2	45.8072		127.2	47.6199		127.2	44.0301		127.2	63.4794
127.3	40.1372		127.3	41.8345		127.3	44.0301		127.3	63.4796
127.4	36.5733		127.4	47.6201		127.4	40.1205		127.4	63.4799
127.5	45.8073		127.5	41.8346		127.5	44.0302		127.5	63.4801
127.6	45.8074		127.6	41.8347		127.6	40.1206		127.6	63.4803
127.7	43.1593		127.7	41.8347		127.7	40.1207		127.7	63.4805
127.8	45.8075		127.8	41.8348		127.8	44.0304		127.8	28.5948
127.9	43.1594		127.9	47.6203		127.9	44.0304		127.9	28.5948
128	43.1595		128	52.2609		128	47.3454		128	63.4808
128.1	40.1376		128.1	41.835		128.1	44.0305		128.1	28.5949
128.2	43.1596		128.2	47.6206		128.2	40.1209		128.2	63.481
128.3	45.8078		128.3	33.7397		128.3	40.121		128.3	28.595
128.4	45.8079		128.4	41.8351		128.4	40.121		128.4	63.4812
128.5	43.1597		128.5	47.6207		128.5	40.121		128.5	63.4815
128.6	43.1598		128.6	47.6208		128.6	44.0308		128.6	63.4817
128.7	40.1379		128.7	47.6209		128.7	44.0308		128.7	28.5953
128.8	43.1599		128.8	41.8353		128.8	40.1212		128.8	63.4819
128.9	45.8081		128.9	47.621		128.9	50.251		128.9	63.4821
129	40.1381		129	47.6211		129	47.346		129	63.4824
129.1	43.16		129.1	41.8355		129.1	44.0311		129.1	28.5956
129.2	43.1601		129.2	41.8356		129.2	40.1214		129.2	63.4826
129.3	43.1601		129.3	33.7401		129.3	40.1215		129.3	63.4828
129.4	43.1602		129.4	47.6213		129.4	44.0312		129.4	63.4831
129.5	45.8085		129.5	41.8357		129.5	47.3463		129.5	28.596
129.6	43.1603		129.6	41.8357		129.6	47.3464		129.6	63.4833
129.7	45.8086		129.7	41.8358		129.7	44.0314		129.7	28.5961
129.8	45.8087		129.8	47.6215		129.8	44.0315		129.8	28.5961
129.9	40.1385		129.9	41.8359		129.9	35.2473		129.9	28.5961
130	40.1386		130	41.8359		130	40.1218		130	63.4835
130.1	45.8088		130.1	33.7404		130.1	44.0316		130.1	28.5962
130.2	43.1606		130.2	41.836		130.2	47.3467		130.2	28.5962
130.3	43.1607		130.3	41.8361		130.3	40.122		130.3	63.4837
130.4	40.1388		130.4	41.8361		130.4	44.0318		130.4	63.484
130.5	36.5747		130.5	41.8361		130.5	47.3469		130.5	28.5964
130.6	43.1608		130.6	41.8362		130.6	40.1221		130.6	63.4842
130.7	43.1609		130.7	41.8362		130.7	40.1222		130.7	63.4844
130.8	40.1389		130.8	47.622		130.8	40.1222		130.8	63.4846
130.9	40.139		130.9	41.8364		130.9	47.3471		130.9	28.5967
131	43.161		131	47.6222		131	40.1223		131	63.4849
131.1	48.1816		131.1	47.6222		131.1	40.1223		131.1	28.5968
131.2	43.1611		131.2	47.6223		131.2	47.3473		131.2	63.4851
131.3	45.8095		131.3	41.8366		131.3	50.2525		131.3	63.4853
131.4	43.1612		131.4	33.7409		131.4	44.0323		131.4	63.4856
131.5	43.1613		131.5	33.741		131.5	40.1226		131.5	63.4858
131.6	43.1614		131.6	41.8367		131.6	44.0324		131.6	63.486
131.7	43.1614		131.7	33.741		131.7	44.0325		131.7	28.5973
131.8	43.1615		131.8	47.6226		131.8	40.1227		131.8	63.4862
131.9	43.1615		131.9	41.8368		131.9	47.3477		131.9	63.4865
132	43.1616		132	41.8369		132	47.3478		132	28.5975
132.1	40.1396		132.1	41.8369		132.1	44.0327		132.1	63.4867
132.2	45.81		132.2	47.6228		132.2	44.0328		132.2	28.5976
132.3	45.81		132.3	41.837		132.3	44.0328		132.3	28.5976
132.4	40.1397		132.4	41.8371		132.4	44.0329		132.4	63.4869
132.5	40.1398		132.5	41.8371		132.5	35.2484		132.5	63.4872
132.6	45.8102		132.6	47.623		132.6	47.3481		132.6	63.4874
132.7	43.1619		132.7	41.8372		132.7	44.0331		132.7	63.4876
132.8	43.162		132.8	41.8373		132.8	40.1232		132.8	63.4878
132.9	48.1827		132.9	47.6232		132.9	40.1233		132.9	28.5981
133	40.14		133	41.8374		133	44.0332		133	63.4881
133.1	43.1621		133.1	41.8374		133.1	44.0333		133.1	63.4883
133.2	43.1622		133.2	41.8375		133.2	44.0333		133.2	63.4885
133.3	43.1623		133.3	41.8375		133.3	44.0334		133.3	63.4888
133.4	43.1623		133.4	47.6235		133.4	40.1235		133.4	63.489
133.5	43.1624		133.5	41.8376		133.5	44.0335		133.5	63.4892
133.6	45.8108		133.6	33.7418		133.6	40.1236		133.6	63.4894
133.7	40.1404		133.7	41.8377		133.7	44.0336		133.7	63.4897
133.8	43.1625		133.8	47.6237		133.8	44.0336		133.8	28.5989
133.9	43.1626		133.9	41.8378		133.9	44.0337		133.9	28.5989
134	43.1626		134	41.8379		134	40.1238		134	63.4899
134.1	45.8111		134.1	47.6239		134.1	44.0338		134.1	63.4901
134.2	43.1627		134.2	41.838		134.2	40.1239		134.2	63.4904
134.3	40.1407		134.3	47.624		134.3	44.0339		134.3	28.5992
134.4	43.1628		134.4	41.8381		134.4	44.0339		134.4	63.4906
134.5	40.1408		134.5	47.6241		134.5	40.124		134.5	28.5993
134.6	40.1408		134.6	47.6242		134.6	44.034		134.6	63.4908
134.7	43.163		134.7	47.6243		134.7	40.1241		134.7	63.491
134.8	43.163		134.8	41.8383		134.8	44.0341		134.8	28.5996
134.9	40.1409		134.9	41.8384		134.9	47.3494		134.9	63.4913
135	43.1631		135	41.8384		135	47.3495		135	63.4915
135.1	48.1839		135.1	41.8385		135.1	47.3496		135.1	63.4917
135.2	43.1632		135.2	41.8385		135.2	47.3497		135.2	63.4919
135.3	43.1633		135.3	47.6246		135.3	44.0345		135.3	63.4922
135.4	43.1633		135.4	33.7425		135.4	44.0345		135.4	28.6001
135.5	40.1412		135.5	47.6247		135.5	40.1246		135.5	28.6001
135.6	40.1413		135.6	47.6248		135.6	35.2497		135.6	28.6001
135.7	43.1635		135.7	47.6249		135.7	40.1246		135.7	63.4924
135.8	45.812		135.8	41.8388		135.8	44.0347		135.8	63.4926
135.9	43.1636		135.9	47.625		135.9	40.1247		135.9	63.4929
136	43.1636		136	41.839		136	47.3501		136	63.4931
136.1	40.1415		136.1	47.6251		136.1	40.1248		136.1	63.4933
136.2	43.1637		136.2	52.2661		136.2	40.1249		136.2	63.4935
136.3	45.8122		136.3	41.8392		136.3	44.0349		136.3	28.6007
136.4	45.8123		136.4	41.8392		136.4	35.25		136.4	28.6007
136.5	45.8124		136.5	33.7431		136.5	35.2501		136.5	28.6007
136.6	43.164		136.6	41.8393		136.6	44.0351		136.6	28.6007
136.7	45.8125		136.7	41.8393		136.7	40.125		136.7	28.6007
136.8	43.1641		136.8	41.8394		136.8	44.0352		136.8	28.6007
136.9	40.1419		136.9	47.6256		136.9	40.1251		136.9	63.4938
137	45.8127		137	47.6257		137	47.3506		137	63.494
137.1	43.1643		137.1	41.8395		137.1	40.1252		137.1	63.4942
137.2	43.1643		137.2	47.6258		137.2	40.1253		137.2	63.4945
137.3	40.1421		137.3	33.7434		137.3	44.0354		137.3	63.4947
137.4	43.1644		137.4	41.8397		137.4	35.2504		137.4	63.4949
137.5	36.5778		137.5	47.6259		137.5	40.1254		137.5	63.4951
137.6	40.1423		137.6	41.8398		137.6	44.0355		137.6	63.4954
137.7	45.813		137.7	41.8398		137.7	40.1255		137.7	78.7305
137.8	40.1424		137.8	47.6261		137.8	44.0356		137.8	63.4961
137.9	40.1424		137.9	47.6262		137.9	44.0357		137.9	63.4963
138	43.1647		138	41.84		138	40.1256		138	63.4965
138.1	43.1647		138.1	41.8401		138.1	40.1257		138.1	78.7319
138.2	43.1648		138.2	47.6264		138.2	40.1257		138.2	78.7325
138.3	45.8133		138.3	41.8402		138.3	44.0359		138.3	78.7331
138.4	40.1426		138.4	33.7438		138.4	44.0359		138.4	89.6221
138.5	43.1649		138.5	33.7438		138.5	47.3514		138.5	78.7345
138.6	40.1427		138.6	41.8403		138.6	40.1259		138.6	63.4993
138.7	40.1428		138.7	41.8403		138.7	44.0361		138.7	63.4995
138.8	40.1428		138.8	33.7439		138.8	40.126		138.8	89.6244
138.9	45.8136		138.9	41.8404		138.9	44.0362		138.9	28.6037
139	40.1429		139	47.6267		139	44.0363		139	28.6037
139.1	43.1652		139.1	47.6268		139.1	35.2511		139.1	63.5004
139.2	43.1653		139.2	47.6269		139.2	44.0363		139.2	63.5006
139.3	43.1653		139.3	47.627		139.3	44.0364		139.3	63.5008
139.4	43.1654		139.4	41.8407		139.4	40.1263		139.4	63.5011
139.5	40.1431		139.5	41.8407		139.5	47.3519		139.5	63.5013
139.6	40.1432		139.6	41.8408		139.6	44.0366		139.6	63.5015
139.7	43.1655		139.7	41.8408		139.7	44.0366		139.7	78.7382
139.8	40.1433		139.8	47.6272		139.8	44.0367		139.8	63.5022
139.9	43.1656		139.9	41.8409		139.9	44.0367		139.9	63.5024
140	45.8142		140	41.841		140	44.0368		140	63.5027
140.1	40.1434		140.1	33.7445		140.1	47.3523		140.1	63.5029
140.2	43.1658		140.2	47.6274		140.2	40.1267		140.2	63.5031
140.3	40.1435		140.3	41.8411		140.3	44.037		140.3	63.5034
140.4	45.8144		140.4	41.8412		140.4	40.1268		140.4	63.5036
140.5	40.1436		140.5	41.8412		140.5	40.1268		140.5	63.5038
140.6	45.8145		140.6	41.8413		140.6	44.0371		140.6	63.504
140.7	43.166		140.7	41.8413		140.7	44.0372		140.7	78.7413
140.8	45.8147		140.8	47.6278		140.8	44.0372		140.8	63.5047
140.9	43.1661		140.9	41.8414		140.9	44.0373		140.9	28.6057
141	43.1662		141	47.6279		141	47.3528		141	63.505
141.1	45.8148		141.1	47.628		141.1	40.1271		141.1	63.5052
141.2	43.1663		141.2	41.8416		141.2	44.0374		141.2	63.5054
141.3	45.815		141.3	33.745		141.3	44.0375		141.3	63.5056
141.4	40.1441		141.4	41.8417		141.4	44.0376		141.4	63.5059
141.5	40.1441		141.5	47.6282		141.5	44.0376		141.5	28.6062
141.6	40.1441		141.6	47.6283		141.6	44.0377		141.6	63.5061
141.7	43.1666		141.7	47.6283		141.7	40.1274		141.7	63.5063
141.8	40.1442		141.8	47.6284		141.8	40.1275		141.8	63.5066
141.9	43.1666		141.9	33.7452		141.9	40.1275		141.9	63.5068
142	40.1443		142	41.842		142	47.3534		142	63.507
142.1	43.1667		142.1	47.6286		142.1	44.0379		142.1	63.5072
142.2	43.1668		142.2	47.6286		142.2	44.038		142.2	63.5075
142.3	45.8155		142.3	41.8422		142.3	40.1277		142.3	63.5077
142.4	40.1445		142.4	41.8422		142.4	44.0381		142.4	78.7458
142.5	43.167		142.5	47.6288		142.5	40.1278		142.5	63.5084
142.6	40.1446		142.6	41.8423		142.6	40.1278		142.6	63.5086
142.7	43.167		142.7	47.629		142.7	35.2526		142.7	63.5088
142.8	43.1671		142.8	47.629		142.8	40.1279		142.8	63.5091
142.9	45.8158		142.9	41.8425		142.9	44.0383		142.9	63.5093
143	45.8159		143	41.8426		143	44.0384		143	63.5095
143.1	43.1673		143.1	41.8426		143.1	47.354		143.1	63.5098
143.2	45.816		143.2	47.6293		143.2	40.1281		143.2	63.51
143.3	40.145		143.3	47.6293		143.3	44.0385		143.3	28.6081
143.4	40.145		143.4	47.6294		143.4	40.1282		143.4	78.7487
143.5	43.1675		143.5	41.8428		143.5	40.1282		143.5	28.6083
143.6	40.1451		143.6	47.6295		143.6	44.0387		143.6	63.5107
143.7	40.1451		143.7	47.6296		143.7	44.0387		143.7	63.5109
143.8	45.8163		143.8	41.843		143.8	40.1284		143.8	28.6085
143.9	40.1452		143.9	41.8431		143.9	44.0388		143.9	28.6085
144	43.1677		144	47.6298		144	40.1285		144	63.5111
144.1	43.1678		144.1	47.6299		144.1	44.0389		144.1	63.5114
144.2	43.1678		144.2	41.8433		144.2	40.1286		144.2	63.5116
144.3	40.1454		144.3	47.63		144.3	44.039		144.3	28.6088
144.4	43.1679		144.4	33.7464		144.4	40.1287		144.4	28.6088
144.5	40.1455		144.5	41.8434		144.5	47.3547		144.5	28.6088
144.6	43.168		144.6	41.8434		144.6	44.0392		144.6	28.6088
144.7	43.1681		144.7	41.8435		144.7	35.2534		144.7	28.6088
144.8	45.8168		144.8	33.7465		144.8	44.0393		144.8	28.6088
144.9	40.1457		144.9	41.8435		144.9	44.0393		144.9	63.5118
145	40.1457		145	47.6303		145	40.1289		145	63.512
145.1	40.1458		145.1	47.6304		145.1	44.0394		145.1	63.5123
145.2	43.1683		145.2	41.8437		145.2	44.0395		145.2	63.5125
145.3	43.1684		145.3	47.6305		145.3	44.0395		145.3	28.6092
145.4	40.1459		145.4	33.7467		145.4	44.0396		145.4	63.5127
145.5	43.1685		145.5	47.6306		145.5	40.1292		145.5	28.6093
145.6	45.8172		145.6	47.6307		145.6	47.3554		145.6	63.513
145.7	45.8173		145.7	41.844		145.7	40.1293		145.7	28.6094
145.8	40.1461		145.8	41.844		145.8	44.0398		145.8	63.5132
145.9	43.1687		145.9	139.297		145.9	40.1294		145.9	63.5134
146	48.1901		146	145.543		146	44.0399		146	63.5136
146.1	43.1688		146.1	151.797		146.1	44.04		146.1	63.5139
146.2	40.1463		146.2	159.407		146.2	40.1295		146.2	78.7535
146.3	40.1464		146.3	167.181		146.3	40.1296		146.3	63.5146
146.4	45.8177		146.4	176.168		146.4	44.0401		146.4	63.5148
146.5	45.8178		146.5	181.226		146.5	40.1296		146.5	78.7546
146.6	43.1691		146.6	188.317		146.6	47.3559		146.6	63.5155
146.7	45.8179		146.7	200.792		146.7	44.0403		146.7	63.5157
146.8	43.1692		146.8	203.63		146.8	44.0403		146.8	63.5159
146.9	43.1692		146.9	208.534		146.9	44.0404		146.9	63.5162
147	43.1693		147	211.177		147	47.3562		147	63.5164
147.1	43.1693		147.1	209.122		147.1	40.13		147.1	63.5166
147.2	40.1468		147.2	208.624		147.2	44.0406		147.2	63.5168
147.3	36.582		147.3	205.699		147.3	44.0406		147.3	28.6112
147.4	36.5821		147.4	200.986		147.4	40.1301		147.4	28.6112
147.5	43.1695		147.5	190.788		147.5	47.3564		147.5	28.6112
147.6	43.1695		147.6	184.242		147.6	44.0408		147.6	63.5171
147.7	43.1696		147.7	175.326		147.7	44.0408		147.7	63.5173
147.8	43.1696		147.8	166.643		147.8	40.1303		147.8	63.5175
147.9	40.1471		147.9	159.705		147.9	40.1304		147.9	28.6115
148	43.1697		148	146.382		148	44.041		148	63.5178
148.1	40.1472		148.1	139.593		148.1	40.1304		148.1	63.518
148.2	45.8187		148.2	129.351		148.2	44.0411		148.2	63.5182
148.3	45.8187		148.3	123.556		148.3	47.3569		148.3	63.5184
148.4	43.17		148.4	115.44		148.4	44.0412		148.4	63.5187
148.5	43.17		148.5	104.936		148.5	47.357		148.5	63.5189
148.6	43.1701		148.6	101.674		148.6	47.3571		148.6	63.5191
148.7	45.819		148.7	91.7466		148.7	40.1308		148.7	63.5194
148.8	40.1476		148.8	88.8984		148.8	44.0414		148.8	28.6123
148.9	45.8191		148.9	82.5747		148.9	40.1309		148.9	28.6123
149	45.8191		149	77.102		149	40.1309		149	89.6524
149.1	43.1703		149.1	72.9692		149.1	40.1309		149.1	78.7611
149.2	40.1478		149.2	68.304		149.2	44.0416		149.2	89.654
149.3	43.1704		149.3	65.7103		149.3	40.131		149.3	89.655
149.4	40.1478		149.4	59.7965		149.4	44.0417		149.4	98.3927
149.5	43.1705		149.5	62.8933		149.5	47.3576		149.5	105.802
149.6	43.1706		149.6	52.3953		149.6	44.0419		149.6	105.804
149.7	45.8195		149.7	59.797		149.7	44.0419		149.7	89.6605
149.8	43.1707		149.8	59.7972		149.8	47.3578		149.8	98.3987
149.9	43.1708		149.9	56.3405		149.9	44.042		149.9	89.6627
150	45.8197		150	47.7434		150	40.1314		150	89.6637
150.1	40.1482		150.1	47.7435		150.1	40.1315		150.1	89.6647
150.2	43.1709		150.2	52.396		150.2	44.0422		150.2	78.7719
150.3	45.8199		150.3	47.7437		150.3	44.0422		150.3	78.7725
150.4	45.8199		150.4	56.341		150.4	47.3582		150.4	78.773
150.5	43.1711		150.5	47.7439		150.5	40.1317		150.5	78.7736
150.6	45.82		150.6	47.744		150.6	40.1317		150.6	63.5308
150.7	45.8201		150.7	52.3965		150.7	40.1317		150.7	78.7744
150.8	43.1713		150.8	47.7441		150.8	44.0425		150.8	78.775
150.9	40.1486		150.9	52.3967		150.9	40.1318		150.9	63.5319
151	45.8203		151	52.3969		151	47.3585		151	78.7759
151.1	43.1714		151.1	41.9438		151.1	40.1319		151.1	78.7764
151.2	45.8204		151.2	47.7445		151.2	40.132		151.2	63.5331
151.3	40.1488		151.3	52.3971		151.3	47.3586		151.3	63.5333
151.4	43.1716		151.4	47.7446		151.4	44.0428		151.4	63.5335
151.5	43.1716		151.5	52.3973		151.5	40.1321		151.5	63.5338
151.6	43.1717		151.6	56.3423		151.6	44.0429		151.6	63.534
151.7	45.8207		151.7	56.3425		151.7	44.043		151.7	78.7784
151.8	40.1491		151.8	52.3977		151.8	44.043		151.8	63.5347
151.9	43.1718		151.9	52.3978		151.9	40.1323		151.9	63.5349
152	43.1719		152	47.7453		152	40.1324		152	78.7796
152.1	43.172		152.1	47.7454		152.1	44.0432		152.1	28.6195
152.2	43.172		152.2	56.343		152.2	44.0432		152.2	63.5356
152.3	40.1493		152.3	52.3982		152.3	44.0433		152.3	63.5358
152.4	45.8211		152.4	52.3984		152.4	44.0433		152.4	63.536
152.5	40.1494		152.5	47.7458		152.5	44.0434		152.5	63.5363
152.6	45.8212		152.6	52.3986		152.6	44.0435		152.6	63.5365
152.7	43.1723		152.7	56.3437		152.7	44.0435		152.7	63.5367
152.8	43.1723		152.8	56.3438		152.8	44.0436		152.8	63.537
152.9	45.8213		152.9	52.399		152.9	44.0436		152.9	63.5372
153	43.1724		153	52.3991		153	40.1329		153	63.5374
153.1	43.1725		153.1	56.3442		153.1	44.0437		153.1	63.5376
153.2	43.1725		153.2	52.3993		153.2	40.1329		153.2	63.5379
153.3	43.1726		153.3	56.3445		153.3	44.0438		153.3	63.5381
153.4	45.8216		153.4	56.3446		153.4	44.0439		153.4	63.5383
153.5	43.1727		153.5	52.3997		153.5	40.1331		153.5	63.5386
153.6	43.1728		153.6	56.3449		153.6	47.36		153.6	63.5388
153.7	43.1728		153.7	52.4		153.7	44.044		153.7	63.539
153.8	40.1501		153.8	52.4001		153.8	44.0441		153.8	63.5393
153.9	40.1501		153.9	56.3453		153.9	44.0442		153.9	63.5395
154	45.822		154	56.3455		154	44.0442		154	63.5397
154.1	40.1502		154.1	56.3456		154.1	44.0443		154.1	63.5399
154.2	43.1731		154.2	59.803		154.2	35.2575		154.2	28.6216
154.3	40.1503		154.3	52.4008		154.3	44.0444		154.3	63.5402
154.4	45.8222		154.4	52.4009		154.4	47.3604		154.4	78.7861
154.5	40.1504		154.5	59.8035		154.5	47.3605		154.5	28.6219
154.6	43.1733		154.6	56.3464		154.6	44.0446		154.6	63.5409
154.7	40.1505		154.7	62.9008		154.7	44.0446		154.7	78.7869
154.8	43.1733		154.8	56.3467		154.8	44.0447		154.8	63.5415
154.9	43.1734		154.9	52.4017		154.9	44.0447		154.9	63.5418
155	43.1735		155	56.347		155	44.0448		155	63.542
155.1	40.1506		155.1	65.7195		155.1	44.0448		155.1	78.7883
155.2	43.1735		155.2	56.3474		155.2	40.134		155.2	63.5427
155.3	45.8227		155.3	52.4023		155.3	40.134		155.3	63.5429
155.4	43.1737		155.4	56.3477		155.4	40.134		155.4	63.5431
155.5	40.1508		155.5	56.3478		155.5	44.045		155.5	63.5434
155.6	45.8228		155.6	52.4027		155.6	40.1341		155.6	63.5436
155.7	43.1738		155.7	56.3481		155.7	40.1342		155.7	63.5438
155.8	43.1739		155.8	56.3483		155.8	44.0452		155.8	28.6233
155.9	40.151		155.9	59.8058		155.9	47.3613		155.9	28.6233
156	40.1511		156	56.3486		156	44.0453		156	28.6233
156.1	40.1511		156.1	56.3488		156.1	44.0454		156.1	63.5441
156.2	45.8231		156.2	59.8064		156.2	44.0454		156.2	63.5443
156.3	45.8232		156.3	59.8066		156.3	44.0455		156.3	63.5445
156.4	43.1742		156.4	59.8068		156.4	40.1345		156.4	63.5447
156.5	45.8233		156.5	59.8069		156.5	40.1346		156.5	63.545
156.6	40.1514		156.6	56.3496		156.6	44.0456		156.6	28.6238
156.7	45.8234		156.7	56.3498		156.7	44.0457		156.7	28.6238
156.8	40.1515		156.8	59.8075		156.8	44.0457		156.8	63.5452
156.9	45.8235		156.9	59.8077		156.9	44.0458		156.9	63.5454
157	43.1745		157	59.8079		157	40.1348		157	28.6241
157.1	48.1966		157.1	56.3505		157.1	40.1349		157.1	63.5457
157.2	43.1746		157.2	59.8082		157.2	44.0459		157.2	63.5459
157.3	43.1747		157.3	59.8084		157.3	40.1349		157.3	63.5461
157.4	40.1518		157.4	62.9058		157.4	44.046		157.4	28.6244
157.5	43.1748		157.5	56.3512		157.5	35.2589		157.5	63.5463
157.6	40.1519		157.6	59.809		157.6	44.0461		157.6	78.7937
157.7	43.1749		157.7	62.9064		157.7	44.0462		157.7	63.547
157.8	40.152		157.8	59.8094		157.8	47.3624		157.8	63.5473
157.9	43.175		157.9	62.9069		157.9	40.1352		157.9	28.6249
158	43.175		158	62.9071		158	47.3625		158	63.5475
158.1	40.1521		158.1	56.3524		158.1	44.0464		158.1	63.5477
158.2	43.1751		158.2	52.4069		158.2	40.1354		158.2	63.548
158.3	43.1752		158.3	56.3527		158.3	40.1354		158.3	63.5482
158.4	43.1752		158.4	62.9078		158.4	44.0465		158.4	63.5484
158.5	43.1753		158.5	62.908		158.5	40.1355		158.5	78.7963
158.6	43.1753		158.6	59.811		158.6	44.0466		158.6	28.6256
158.7	48.1976		158.7	59.8112		158.7	47.3629		158.7	63.5491
158.8	36.5871		158.8	59.8114		158.8	40.1357		158.8	63.5493
158.9	40.1525		158.9	65.7272		158.9	44.0468		158.9	63.5496
159	48.1977		159	62.9092		159	40.1358		159	28.6259
159.1	43.1756		159.1	65.7277		159.1	35.2596		159.1	63.5498
159.2	43.1756		159.2	59.8123		159.2	40.1358		159.2	63.55
159.3	43.1757		159.3	56.3547		159.3	44.047		159.3	63.5502
159.4	45.8249		159.4	68.3231		159.4	44.047		159.4	63.5505
159.5	45.825		159.5	62.9104		159.5	44.0471		159.5	63.5507
159.6	40.1529		159.6	62.9106		159.6	44.0471		159.6	78.7991
159.7	40.1529		159.7	65.7292		159.7	47.3634		159.7	28.6266
159.8	43.176		159.8	62.9111		159.8	47.3635		159.8	28.6266
159.9	40.153		159.9	65.7297		159.9	35.2599		159.9	63.5514
160	43.1761		160	65.73		160	44.0474		160	63.5516
160.1	40.1531		160.1	65.7303		160.1	40.1363		160.1	28.6268
160.2	40.1531		160.2	65.7306		160.2	40.1363		160.2	28.6268
160.3	45.8254		160.3	62.9124		160.3	40.1363		160.3	63.5518
160.4	36.5878		160.4	59.8151		160.4	40.1364		160.4	28.6269
160.5	43.1763		160.5	62.9129		160.5	40.1364		160.5	63.5521
160.6	36.5879		160.6	68.3264		160.6	44.0476		160.6	78.8008
160.7	45.8256		160.7	70.7376		160.7	40.1365		160.7	63.5528
160.8	43.1764		160.8	68.3271		160.8	40.1366		160.8	28.6274
160.9	40.1534		160.9	65.7326		160.9	40.1366		160.9	28.6274
161	43.1765		161	62.9143		161	35.2603		161	63.553
161.1	40.1535		161.1	65.7331		161.1	44.0479		161.1	63.5532
161.2	45.8259		161.2	72.9956		161.2	44.0479		161.2	28.6276
161.3	40.1536		161.3	68.3287		161.3	44.048		161.3	63.5534
161.4	43.1767		161.4	65.7341		161.4	35.2605		161.4	63.5537
161.5	45.826		161.5	70.7403		161.5	40.1368		161.5	63.5539
161.6	40.1538		161.6	65.7348		161.6	44.0481		161.6	63.5541
161.7	32.1431		161.7	70.741		161.7	44.0482		161.7	63.5544
161.8	40.1538		161.8	65.7354		161.8	267.273		161.8	63.5546
161.9	43.177		161.9	65.7357		161.9	240.584		161.9	63.5548
162	45.8263		162	65.736		162	220.781		162	28.6283
162.1	43.1771		162.1	68.3313		162.1	202.409		162.1	63.5551
162.2	36.5886		162.2	65.7366		162.2	182.792		162.2	63.5553
162.3	43.1771		162.3	65.7369		162.3	168.048		162.3	63.5555
162.4	43.1772		162.4	72.9998		162.4	157.392		162.4	63.5557
162.5	43.1773		162.5	70.7436		162.5	146.665		162.5	28.6287
162.6	43.1773		162.6	68.333		162.6	137.442		162.6	63.556
162.7	45.8266		162.7	62.9195		162.7	130.526		162.7	28.6288
162.8	45.8267		162.8	68.3336		162.8	126.344		162.8	63.5562
162.9	43.1775		162.9	70.745		162.9	121.862		162.9	63.5564
163	40.1544		163	70.7454		163	120.454		163	63.5567
163.1	43.1776		163.1	65.7395		163.1	119.496		163.1	63.5569
163.2	40.1545		163.2	68.3349		163.2	116.521		163.2	63.5571
163.3	43.1777		163.3	73.0031		163.3	114.976		163.3	28.6293
163.4	43.1777		163.4	68.3357		163.4	113.922		163.4	63.5573
163.5	45.8271		163.5	68.336		163.5	112.849		163.5	63.5576
163.6	43.1778		163.6	70.7475		163.6	110.067		163.6	63.5578
163.7	45.8272		163.7	70.7479		163.7	110.638		163.7	63.558
163.8	40.1548		163.8	62.9229		163.8	104.67		163.8	63.5583
163.9	43.178		163.9	65.7421		163.9	106.534		163.9	28.6298
164	40.1549		164	62.9235		164	103.395		164	63.5585
164.1	45.8274		164.1	70.7491		164.1	101.416		164.1	63.5587
164.2	43.1782		164.2	68.3383		164.2	100.74		164.2	63.5589
164.3	43.1782		164.3	65.7433		164.3	99.3575		164.3	28.6301
164.4	45.8276		164.4	70.7502		164.4	96.4691		164.4	28.6301
164.5	40.1551		164.5	68.3393		164.5	96.4704		164.5	28.6301
164.6	43.1784		164.6	68.3396		164.6	95.7215		164.6	63.5592
164.7	43.1784		164.7	65.7446		164.7	95.7228		164.7	63.5594
164.8	43.1785		164.8	65.7449		164.8	90.1063		164.8	63.5596
164.9	36.5898		164.9	68.3405		164.9	94.1881		164.9	63.5599
165	40.1553		165	70.7522		165	92.6002		165	63.5601
165.1	45.828		165.1	68.3412		165.1	89.2475		165.1	28.6307
165.2	43.1787		165.2	68.3416		165.2	87.4723		165.2	63.5603
165.3	43.1787		165.3	70.7533		165.3	86.5573		165.3	63.5605
165.4	43.1788		165.4	68.3423		165.4	85.6224		165.4	63.5608
165.5	43.1788		165.5	68.3426		165.5	87.4749		165.5	63.561
165.6	45.8282		165.6	68.3429		165.6	86.5599		165.6	63.5612
165.7	45.8283		165.7	65.7478		165.7	82.6867		165.7	28.6312
165.8	40.1558		165.8	68.3436		165.8	81.6598		165.8	28.6312
165.9	40.1558		165.9	68.3439		165.9	81.6605		165.9	63.5615
166	43.1791		166	70.7557		166	76.0849		166	63.5617
166.1	45.8285		166.1	73.013		166.1	81.6618		166.1	63.5619
166.2	43.1792		166.2	62.9302		166.2	76.0861		166.2	63.5622
166.3	36.5904		166.3	70.7568		166.3	72.303		166.3	63.5624
166.4	40.156		166.4	70.7571		166.4	74.8682		166.4	28.6317
166.5	45.8287		166.5	68.346		166.5	74.8687		166.5	63.5626
166.6	43.1794		166.6	73.0149		166.6	73.6092		166.6	28.6318
166.7	43.1794		166.7	70.7583		166.7	73.6097		166.7	63.5628
166.8	43.1795		166.8	65.7515		166.8	70.9514		166.8	63.5631
166.9	43.1795		166.9	68.3474		166.9	69.5439		166.9	63.5633
167	43.1796		167	62.9328		167	73.6109		167	63.5635
167.1	45.8291		167.1	68.348		167.1	72.3065		167.1	63.5638
167.2	40.1564		167.2	65.7527		167.2	74.8718		167.2	63.564
167.3	45.8292		167.3	70.7603		167.3	72.3074		167.3	28.6324
167.4	48.2025		167.4	73.0177		167.4	69.546		167.4	63.5642
167.5	43.1799		167.5	70.7611		167.5	68.0788		167.5	63.5644
167.6	45.8294		167.6	70.7614		167.6	64.9369		167.6	28.6326
167.7	40.1567		167.7	77.1551		167.7	64.9372		167.7	63.5647
167.8	40.1567		167.8	70.7623		167.8	63.2449		167.8	63.5649
167.9	43.1801		167.9	68.351		167.9	69.5475		167.9	63.5651
168	43.1801		168	70.7631		168	66.5464		168	63.5654
168.1	40.1569		168.1	77.1569		168.1	66.5467		168.1	63.5656
168.2	43.1802		168.2	73.0211		168.2	66.547		168.2	63.5658
168.3	40.157		168.3	73.0216		168.3	63.2464		168.3	63.5661
168.4	43.1803		168.4	70.7648		168.4	63.2466		168.4	63.5663
168.5	43.1804		168.5	77.1588		168.5	63.2468		168.5	63.5665
168.6	40.1571		168.6	73.0229		168.6	63.2471		168.6	63.5667
168.7	43.1805		168.7	70.7661		168.7	61.4586		168.7	63.567
168.8	40.1572		168.8	70.7665		168.8	61.4588		168.8	28.6338
168.9	45.83		168.9	73.0242		168.9	57.5294		168.9	63.5672
169	36.5915		169	68.3554		169	63.248		169	63.5674
169.1	43.1807		169.1	70.7676		169.1	63.2482		169.1	63.5677
169.2	43.1807		169.2	68.3561		169.2	63.2485		169.2	63.5679
169.3	40.1574		169.3	73.0257		169.3	57.5302		169.3	63.5681
169.4	40.1574		169.4	75.1515		169.4	61.4601		169.4	63.5683
169.5	36.5917		169.5	75.152		169.5	59.5605		169.5	63.5686
169.6	40.1575		169.6	75.1525		169.6	61.4605		169.6	63.5688
169.7	45.8304		169.7	73.0276		169.7	55.3461		169.7	63.569
169.8	45.8305		169.8	70.7706		169.8	59.561		169.8	63.5693
169.9	43.1811		169.9	73.0284		169.9	59.5612		169.9	28.6348
170	43.1811		170	70.7714		170	61.4613		170	63.5695
170.1	43.1812		170.1	75.1547		170.1	57.5317		170.1	63.5697
170.2	40.1578		170.2	68.3602		170.2	61.4617		170.2	63.5699
170.3	45.8308		170.3	73.0301		170.3	64.9434		170.3	63.5702
170.4	48.2042		170.4	73.0305		170.4	59.5623		170.4	63.5704
170.5	43.1814		170.5	68.3613		170.5	55.3476		170.5	28.6353
170.6	45.831		170.6	68.3617		170.6	64.9441		170.6	28.6353
170.7	43.1815		170.7	73.0316		170.7	57.5329		170.7	28.6353
170.8	45.8311		170.8	70.7745		170.8	61.463		170.8	28.6353
170.9	43.1816		170.9	70.7749		170.9	61.4632		170.9	28.6353
171	48.2046		171	70.7753		171	57.5334		171	28.6353
171.1	40.1583		171.1	68.3635		171.1	61.4636		171.1	28.6353
171.2	45.8313		171.2	73.0336		171.2	61.4638		171.2	28.6353
171.3	40.1584		171.3	70.7765		171.3	59.5641		171.3	28.6353
171.4	40.1584		171.4	73.0345		171.4	63.2531		171.4	28.6353
171.5	40.1585		171.5	75.1605		171.5	59.5645		171.5	63.5706
171.6	43.182		171.6	70.7777		171.6	59.5647		171.6	63.5709
171.7	43.182		171.7	68.3659		171.7	59.5649		171.7	63.5711
171.8	40.1586		171.8	70.7784		171.8	57.535		171.8	63.5713
171.9	40.1587		171.9	70.7788		171.9	57.5352		171.9	63.5716
172	43.1822		172	73.0369		172	57.5353		172	63.5718
172.1	40.1587		172.1	68.3674		172.1	61.4656		172.1	63.572
172.2	43.1823		172.2	73.0377		172.2	57.5357		172.2	28.636
172.3	43.1823		172.3	79.0869		172.3	55.3508		172.3	63.5722
172.4	43.1824		172.4	77.176		172.4	55.351		172.4	63.5725
172.5	43.1824		172.5	75.165		172.5	57.5362		172.5	28.6362
172.6	45.8321		172.6	70.7819		172.6	57.5363		172.6	28.6362
172.7	45.8321		172.7	70.7823		172.7	59.5666		172.7	63.5727
172.8	43.1826		172.8	77.1779		172.8	55.3516		172.8	63.5729
172.9	45.8323		172.9	75.1668		172.9	57.5368		172.9	28.6364
173	45.8323		173	77.1789		173	55.3519		173	63.5732
173.1	43.1828		173.1	73.042		173.1	57.5371		173.1	63.5734
173.2	43.1828		173.2	77.1799		173.2	59.5675		173.2	63.5736
173.3	43.1829		173.3	75.1688		173.3	59.5677		173.3	63.5738
173.4	45.8326		173.4	75.1693		173.4	57.5377		173.4	63.5741
173.5	45.8326		173.5	79.0931		173.5	59.568		173.5	28.637
173.6	43.1831		173.6	70.7865		173.6	59.5682		173.6	28.637
173.7	40.1596		173.7	77.1825		173.7	59.5684		173.7	28.637
173.8	40.1596		173.8	70.7874		173.8	59.5686		173.8	63.5743
173.9	43.1832		173.9	75.1717		173.9	55.3535		173.9	63.5745
174	40.1597		174	75.1722		174	57.5387		174	63.5748
174.1	43.1833		174.1	75.1727		174.1	55.3538		174.1	28.6373
174.2	45.833		174.2	75.1732		174.2	59.5693		174.2	63.575
174.3	45.8331		174.3	73.0477		174.3	57.5392		174.3	63.5752
174.4	36.5939		174.4	73.0481		174.4	55.3543		174.4	63.5755
174.5	40.1599		174.5	77.1864		174.5	55.3544		174.5	63.5757
174.6	43.1835		174.6	68.3783		174.6	59.57		174.6	63.5759
174.7	40.16		174.7	73.0494		174.7	59.5701		174.7	63.5761
174.8	43.1836		174.8	75.1759		174.8	59.5703		174.8	63.5764
174.9	43.1837		174.9	75.1764		174.9	57.5403		174.9	28.638
175	43.1837		175	73.0508		175	52.9817		175	63.5766
175.1	43.1838		175.1	73.0512		175.1	55.3554		175.1	63.5768
175.2	45.8335		175.2	75.1778		175.2	55.3555		175.2	28.6382
175.3	43.1839		175.3	73.0521		175.3	57.5409		175.3	28.6382
175.4	43.184		175.4	75.1787		175.4	59.5713		175.4	63.5771
175.5	45.8337		175.5	77.1911		175.5	57.5412		175.5	63.5773
175.6	43.1841		175.6	77.1917		175.6	57.5414		175.6	63.5775
175.7	43.1841		175.7	73.0541		175.7	55.3563		175.7	63.5777
175.8	40.1606		175.8	73.0545		175.8	57.5417		175.8	63.578
175.9	43.1842		175.9	79.1051		175.9	61.4724		175.9	63.5782
176	43.1843		176	73.0555		176	61.4726		176	63.5784
176.1	40.1607		176.1	73.0559		176.1	55.357		176.1	28.6389
176.2	36.5947		176.2	75.1827		176.2	55.3571		176.2	63.5787
176.3	43.1844		176.3	77.1952		176.3	59.5729		176.3	63.5789
176.4	43.1845		176.4	68.3861		176.4	59.5731		176.4	63.5791
176.5	40.1609		176.5	75.184		176.5	55.3577		176.5	63.5794
176.6	45.8343		176.6	77.1966		176.6	59.5735		176.6	78.8347
176.7	45.8343		176.7	77.1971		176.7	59.5736		176.7	28.6395
176.8	40.161		176.8	73.0592		176.8	59.5738		176.8	63.58
176.9	43.1847		176.9	77.1981		176.9	57.5437		176.9	28.6396
177	43.1848		177	68.3887		177	57.5438		177	63.5803
177.1	36.5951		177.1	77.1991		177.1	57.544		177.1	63.5805
177.2	43.1849		177.2	73.0611		177.2	50.3764		177.2	28.6399
177.3	43.1849		177.3	75.1879		177.3	59.5747		177.3	63.5807
177.4	43.185		177.4	75.1884		177.4	59.5749		177.4	63.581
177.5	43.185		177.5	70.804		177.5	57.5446		177.5	63.5812
177.6	45.8348		177.6	75.1893		177.6	59.5752		177.6	63.5814
177.7	45.8349		177.7	75.1898		177.7	57.545		177.7	63.5816
177.8	45.835		177.8	75.1903		177.8	55.3598		177.8	63.5819
177.9	40.1616		177.9	77.203		177.9	59.5757		177.9	28.6405
178	43.1853		178	75.1913		178	59.5759		178	28.6405
178.1	43.1854		178.1	75.1918		178.1	57.5457		178.1	63.5821
178.2	43.1854		178.2	75.1923		178.2	59.5763		178.2	63.5823
178.3	43.1855		178.3	77.2051		178.3	61.4769		178.3	63.5826
178.4	45.8353		178.4	73.0667		178.4	59.5767		178.4	63.5828
178.5	43.1856		178.5	75.1938		178.5	59.5769		178.5	63.583
178.6	45.8354		178.6	75.1943		178.6	63.2667		178.6	63.5833
178.7	45.8355		178.7	80.9431		178.7	57.5468		178.7	28.6411
178.8	40.162		178.8	79.12		178.8	55.3616		178.8	63.5835
178.9	40.1621		178.9	75.1959		178.9	57.5471		178.9	63.5837
179	43.1858		179	79.1211		179	55.3619		179	28.6413
179.1	40.1622		179.1	75.197		179.1	52.9882		179.1	63.5839
179.2	48.2093		179.2	77.2099		179.2	57.5476		179.2	63.5842
179.3	43.186		179.3	77.2104		179.3	52.9884		179.3	63.5844
179.4	40.1623		179.4	79.1233		179.4	57.5479		179.4	63.5846
179.5	43.1861		179.5	77.2116		179.5	57.5481		179.5	63.5849
179.6	43.1862		179.6	75.1997		179.6	57.5482		179.6	63.5851
179.7	43.1862		179.7	80.9489		179.7	57.5484		179.7	28.6419
179.8	40.1625		179.8	77.2132		179.8	57.5486		179.8	63.5853
179.9	43.1863		179.9	73.0745		179.9	52.9893		179.9	63.5855
180	40.1626		180	77.2143		180	55.3633		180	28.6421
180.1	40.1626		180.1	75.2023		180.1	57.549		180.1	63.5858
180.2	45.8363		180.2	79.1278		180.2	55.3636		180.2	63.586
180.3	43.1865		180.3	79.1284		180.3	57.5493		180.3	78.8429
180.4	43.1865		180.4	79.129		180.4	55.3639		180.4	63.5867
180.5	45.8364		180.5	77.2171		180.5	55.3641		180.5	63.5869
180.6	43.1867		180.6	79.1301		180.6	61.4809		180.6	63.5872
180.7	43.1867		180.7	80.9547		180.7	57.55		180.7	63.5874
180.8	45.8366		180.8	75.2062		180.8	59.5808		180.8	63.5876
180.9	43.1868		180.9	79.1319		180.9	57.5503		180.9	28.6431
181	43.1869		181	79.1325		181	52.991		181	78.8449
181.1	43.1869		181.1	77.2205		181.1	57.5506		181.1	28.6433
181.2	40.1632		181.2	73.0814		181.2	59.5814		181.2	63.5883
181.3	36.597		181.3	80.9582		181.3	55.3654		181.3	63.5885
181.4	45.8369		181.4	75.2094		181.4	57.5511		181.4	63.5888
181.5	43.1871		181.5	80.9594		181.5	57.5513		181.5	28.6436
181.6	43.1872		181.6	82.7052		181.6	57.5515		181.6	63.589
181.7	45.8371		181.7	77.224		181.7	52.992		181.7	63.5892
181.8	45.8372		181.8	82.7065		181.8	57.5518		181.8	28.6438
181.9	40.1635		181.9	82.7073		181.9	57.5519		181.9	63.5895
182	40.1636		182	82.708		182	55.3665		182	63.5979
182.1	43.1874		182.1	80.9634		182.1	59.583		182.1	63.5982
182.2	40.1637		182.2	79.1399		182.2	59.5831		182.2	78.858
182.3	45.8374		182.3	82.71		182.3	57.5526		182.3	63.5989
182.4	43.1876		182.4	82.7107		182.4	55.3671		182.4	63.5991
182.5	43.1877		182.5	80.9661		182.5	59.5837		182.5	63.5993
182.6	45.8376		182.6	77.2297		182.6	59.5839		182.6	78.8594
182.7	40.1639		182.7	82.7127		182.7	57.5533		182.7	63.6
182.8	45.8377		182.8	79.1438		182.8	57.5535		182.8	63.6002
182.9	43.1879		182.9	82.7141		182.9	57.5537		182.9	28.6487
183	45.8379		183	80.9694		183	55.3681		183	63.6005
183.1	43.188		183.1	79.1457		183.1	57.554		183.1	63.6007
183.2	43.188		183.2	80.9707		183.2	55.3684		183.2	63.6009
183.3	40.1642		183.3	77.234		183.3	55.3686		183.3	63.6012
183.4	40.1643		183.4	80.9719		183.4	55.3687		183.4	63.6014
183.5	43.1882		183.5	86.0029		183.5	59.5854		183.5	63.6016
183.6	40.1643		183.6	79.1489		183.6	59.5856		183.6	63.6019
183.7	45.8382		183.7	80.974		183.7	55.3692		183.7	63.6021
183.8	43.1883		183.8	80.9746		183.8	57.5551		183.8	63.6023
183.9	43.1884		183.9	79.1508		183.9	55.3695		183.9	63.6025
184	45.8384		184	79.1514		184	57.5554		184	63.6028
184.1	40.1646		184.1	80.9765		184.1	59.5864		184.1	63.603
184.2	43.1885		184.2	77.2396		184.2	55.37		184.2	63.6032
184.3	43.1886		184.3	82.7233		184.3	55.3701		184.3	63.6035
184.4	43.1887		184.4	89.0601		184.4	55.3703		184.4	63.6037
184.5	40.1648		184.5	82.7249		184.5	55.3704		184.5	63.6039
184.6	43.1887		184.6	82.7257		184.6	57.5564		184.6	63.6042
184.7	43.1888		184.7	84.4011		184.7	55.3707		184.7	63.6044
184.8	40.1649		184.8	82.7271		184.8	57.5567		184.8	78.8657
184.9	43.1889		184.9	80.9822		184.9	59.5877		184.9	63.6051
185	40.165		185	79.1582		185	52.997		185	63.6053
185.1	45.839		185.1	80.9835		185.1	61.4888		185.1	63.6055
185.2	43.1891		185.2	82.7298		185.2	61.489		185.2	63.6058
185.3	48.2129		185.3	86.016		185.3	57.5576		185.3	78.8674
185.4	45.8392		185.4	79.1609		185.4	55.3719		185.4	63.6064
185.5	45.8392		185.5	80.9863		185.5	57.5579		185.5	63.6067
185.6	43.1893		185.6	79.1622		185.6	57.5581		185.6	63.6069
185.7	43.1894		185.7	80.9875		185.7	57.5582		185.7	28.6517
185.8	43.1894		185.8	79.1634		185.8	61.4901		185.8	63.6071
185.9	43.1895		185.9	82.7346		185.9	55.3727		185.9	28.6519
186	43.1895		186	84.4102		186	57.5588		186	63.6074
186.1	45.8396		186.1	86.0217		186.1	63.2803		186.1	63.6076
186.2	36.5992		186.2	87.5749		186.2	57.5592		186.2	63.6078
186.3	40.1657		186.3	82.7378		186.3	55.3734		186.3	63.6081
186.4	43.1897		186.4	86.0242		186.4	55.3735		186.4	63.6083
186.5	43.1898		186.5	84.4143		186.5	61.4914		186.5	63.6085
186.6	43.1898		186.6	82.7401		186.6	55.3739		186.6	63.6087
186.7	36.5994		186.7	87.579		186.7	57.56		186.7	63.609
186.8	43.1899		186.8	86.0275		186.8	55.3742		186.8	63.6092
186.9	43.1899		186.9	87.5808		186.9	55.3743		186.9	63.6094
187	43.19		187	82.7433		187	53.0001		187	28.6529
187.1	43.19		187.1	80.998		187.1	55.3746		187.1	63.6097
187.2	40.1661		187.2	82.7447		187.2	55.3747		187.2	63.6099
187.3	43.1901		187.3	86.0314		187.3	61.4927		187.3	28.6531
187.4	43.1902		187.4	82.7462		187.4	57.5611		187.4	63.6101
187.5	45.8403		187.5	86.033		187.5	55.3752		187.5	63.6104
187.6	45.8404		187.6	81.0017		187.6	57.5614		187.6	63.6106
187.7	45.8405		187.7	86.0345		187.7	55.3756		187.7	63.6108
187.8	43.1904		187.8	82.7493		187.8	55.3757		187.8	63.611
187.9	43.1905		187.9	84.4251		187.9	57.5619		187.9	63.6113
188	40.1665		188	86.0369		188	57.562		188	63.6115
188.1	43.1906		188.1	84.4268		188.1	57.5622		188.1	28.6538
188.2	43.1906		188.2	86.0386		188.2	55.3763		188.2	28.6538
188.3	40.1666		188.3	84.4284		188.3	57.5625		188.3	78.8745
188.4	43.1907		188.4	82.7539		188.4	57.5627		188.4	78.8751
188.5	40.1667		188.5	87.5937		188.5	57.5628		188.5	63.6127
188.6	40.1668		188.6	81.0092		188.6	57.563		188.6	78.876
188.7	43.1909		188.7	82.7562		188.7	57.5632		188.7	63.6133
188.8	40.1668		188.8	81.0106		188.8	57.5633		188.8	63.6136
188.9	45.8411		188.9	84.4329		188.9	57.5635		188.9	63.6138
189	43.191		189	86.0448		189	57.5637		189	63.614
189.1	43.1911		189.1	82.7591		189.1	59.5949		189.1	63.6143
189.2	45.8413		189.2	81.0135		189.2	59.5951		189.2	28.6551
189.3	36.6005		189.3	87.5999		189.3	57.5642		189.3	63.6145
189.4	40.1671		189.4	87.6008		189.4	57.5644		189.4	28.6552
189.5	43.1913		189.5	82.7622		189.5	57.5646		189.5	63.6147
189.6	45.8415		189.6	82.763		189.6	59.5958		189.6	63.615
189.7	45.8415		189.7	82.7637		189.7	61.497		189.7	63.6152
189.8	40.1673		189.8	82.7644		189.8	57.5651		189.8	63.6154
189.9	43.1915		189.9	84.4406		189.9	59.5964		189.9	63.6156
190	40.1674		190	84.4414		190	55.3793		190	63.6159
190.1	40.1675		190.1	86.0535		190.1	57.5656		190.1	78.88
190.2	43.1916		190.2	82.7675		190.2	61.4979		190.2	28.656
190.3	45.8418		190.3	82.7682		190.3	55.3798		190.3	28.656
190.4	45.8419		190.4	82.7689		190.4	53.0054		190.4	63.6166
190.5	45.842		190.5	84.4452		190.5	57.5663		190.5	63.6168
190.6	45.842		190.6	86.0574		190.6	57.5664		190.6	63.617
190.7	45.8421		190.7	81.0246		190.7	55.3804		190.7	63.6173
190.8	40.1678		190.8	84.4475		190.8	57.5668		190.8	63.6175
190.9	40.1679		190.9	84.4483		190.9	59.5981		190.9	28.6565
191	45.8423		191	90.564		191	63.2893		191	63.6177
191.1	45.8423		191.1	82.7744		191.1	55.3811		191.1	28.6566
191.2	43.1922		191.2	81.0284		191.2	59.5987		191.2	28.6566
191.3	40.1681		191.3	82.7758		191.3	53.0068		191.3	28.6566
191.4	193.486		191.4	87.6168		191.4	55.3816		191.4	63.6518
191.5	189.824		191.5	82.7774		191.5	55.3817		191.5	78.9245
191.6	184.952		191.6	86.0653		191.6	59.5993		191.6	63.6525
191.7	185.728		191.7	84.4546		191.7	59.5995		191.7	78.9253
191.8	187.096		191.8	86.067		191.8	59.5997		191.8	78.9259
191.9	188.004		191.9	86.0678		191.9	64.9847		191.9	78.9265
192	190.065		192	82.7813		192	59.6002		192	63.6541
192.1	191.518		192.1	82.782		192.1	59.6004		192.1	78.9273
192.2	193.926		192.2	81.0359		192.2	50.3983		192.2	89.8432
192.3	196.412		192.3	82.7834		192.3	57.5694		192.3	78.9288
192.4	201.958		192.4	75.2823		192.4	57.5695		192.4	78.9293
192.5	204.011		192.5	89.1254		192.5	57.5697		192.5	78.9299
192.6	203.786		192.6	84.4614		192.6	59.6012		192.6	78.9305
192.7	202.802		192.7	82.7863		192.7	59.6014		192.7	78.9311
192.8	200.905		192.8	84.463		192.8	61.5027		192.8	63.6578
192.9	201.447		192.9	86.0755		192.9	57.5705		192.9	63.658
193	199.39		193	86.0763		193	57.5706		193	63.6582
193.1	194.56		193.1	87.6305		193.1	57.5708		193.1	78.9325
193.2	185.297		193.2	86.0781		193.2	59.6023		193.2	89.8491
193.3	176.682		193.3	84.4671		193.3	57.5711		193.3	63.6596
193.4	174.315		193.4	82.7919		193.4	57.5713		193.4	63.6599
193.5	166.191		193.5	84.4686		193.5	61.504		193.5	63.6601
193.6	161.715		193.6	86.0813		193.6	59.6031		193.6	89.851
193.7	158.031		193.7	84.4702		193.7	59.6033		193.7	63.661
193.8	153.497		193.8	84.471		193.8	57.5721		193.8	63.6612
193.9	151.244		193.9	84.4718		193.9	59.6036		193.9	78.9362
194	152.165		194	87.638		194	57.5724		194	78.9368
194.1	152.4		194.1	84.4735		194.1	59.604		194.1	63.6624
194.2	151.039		194.2	87.6397		194.2	59.6042		194.2	78.9376
194.3	150.585		194.3	84.4751		194.3	57.573		194.3	78.9382
194.4	149.894		194.4	81.0526		194.4	59.6045		194.4	78.9388
194.5	150.601		194.5	82.8004		194.5	59.6047		194.5	78.9394
194.6	149.675		194.6	86.0893		194.6	57.5735		194.6	63.6645
194.7	150.151		194.7	82.802		194.7	61.5064		194.7	28.6777
194.8	151.316		194.8	86.0909		194.8	59.6053		194.8	63.6647
194.9	152.69		194.9	86.0918		194.9	57.5741		194.9	63.6649
195	151.103		195	89.1465		195	59.6057		195	78.9408
195.1	152.481		195.1	92.0048		195.1	57.5744		195.1	63.6656
195.2	153.389		195.2	82.8062		195.2	55.3881		195.2	63.6659
195.3	152.724		195.3	84.4832		195.3	59.6062		195.3	89.8592
195.4	153.853		195.4	87.6499		195.4	55.3884		195.4	63.6668
195.5	152.288		195.5	90.6024		195.5	57.5751		195.5	63.667
195.6	149.757		195.6	86.098		195.6	55.3887		195.6	63.6672
195.7	149.057		195.7	89.153		195.7	59.6069		195.7	78.9436
195.8	148.11		195.8	84.4876		195.8	59.6071		195.8	63.6679
195.9	147.151		195.9	84.4884		195.9	57.5758		195.9	63.6682
196	146.424		196	86.1014		196	59.6074		196	63.6684
196.1	145.938		196.1	87.6561		196.1	57.5761		196.1	78.9451
196.2	145.448		196.2	82.8144		196.2	61.5092		196.2	63.6691
196.3	145.455		196.3	92.0159		196.3	57.5765		196.3	63.6693
196.4	142.667		196.4	84.4927		196.4	59.6082		196.4	63.6695
196.5	139.221		196.5	92.0178		196.5	63.3		196.5	78.9465
196.6	138.68		196.6	89.1612		196.6	59.6086		196.6	63.6702
196.7	137.3		196.7	87.6616		196.7	59.6088		196.7	78.9474
196.8	135.028		196.8	82.8197		196.8	59.609		196.8	63.6709
196.9	134.452		196.9	86.1094		196.9	59.6092		196.9	63.6712
197	132.681		197	87.6642		197	59.6094		197	63.6714
197.1	132.083		197.1	89.1657		197.1	57.578		197.1	78.9488
197.2	129.933		197.2	87.666		197.2	59.6098		197.2	63.6721
197.3	128.674		197.3	86.1129		197.3	57.5783		197.3	28.6811
197.4	128.036		197.4	84.5013		197.4	59.6101		197.4	63.6723
197.5	125.408		197.5	84.5021		197.5	59.6103		197.5	78.9499
197.6	125.747		197.6	82.8262		197.6	61.5119		197.6	63.673
197.7	121.96		197.7	89.1709		197.7	57.5791		197.7	63.6732
197.8	121.606		197.8	84.5046		197.8	57.5793		197.8	63.6735
197.9	121.966		197.9	84.5053		197.9	57.5794		197.9	28.6817
198	119.056		198	84.5061		198	59.6112		198	63.6737
198.1	116.387		198.1	84.5069		198.1	61.5129		198.1	28.6818
198.2	115.604		198.2	82.8309		198.2	59.6116		198.2	78.9517
198.3	117.553		198.3	87.6752		198.3	61.5133		198.3	78.9522
198.4	114.003		198.4	89.1769		198.4	61.5135		198.4	78.9528
198.5	111.507		198.5	86.1228		198.5	61.5138		198.5	78.9534
198.6	115.614		198.6	84.5111		198.6	59.6125		198.6	78.9539
198.7	112.358		198.7	87.6787		198.7	61.5142		198.7	63.6762
198.8	112.778		198.8	87.6796		198.8	59.6129		198.8	63.6765
198.9	109.787		198.9	87.6805		198.9	59.6131		198.9	63.6767
199	111.092		199	81.0896		199	63.3052		199	78.9554
199.1	110.23		199.1	86.1279		199.1	57.5818		199.1	78.956
199.2	106.627		199.2	87.683		199.2	59.6137		199.2	63.6779
199.3	108.462		199.3	84.5169		199.3	59.6139		199.3	63.6781
199.4	104.734		199.4	86.1304		199.4	55.3955		199.4	63.6783
199.5	104.736		199.5	81.0934		199.5	59.6142		199.5	63.6786
199.6	104.252		199.6	86.132		199.6	59.6144		199.6	63.6788
199.7	103.269		199.7	82.843		199.7	59.6146		199.7	63.679
199.8	106.639		199.8	89.1889		199.8	57.583		199.8	78.9582
[truncated: 4,872 more rows]

## Sheet: Fig 4
Fig.4a					Fig.4b					Fig.4c					Fig.4d					Fig.4f											Fig.4h														Fig.4k				Fig.4l
W11118					howts>CapaR RNAi					W11118					howts>CapaR RNAi					Time (hours)	How>CapaR RNAi			CapaR RNAi/+			Howts/+				Time (hours)	Trp>TrpA1				TrpA1/+				Trp/+					Howts/+	CapaR-RNAi/+	Howts>CapaR-RNAi		Howts/+
0'-3'	4'-6'	capa-1 0'-3'	capa-1 4'-6'		0'-3'	4'-6'	7'-9'	10'-12'		0'-3'	4'-6'	Capa-2 0'-3'	Capa-2 4'-6'		0'-3'	4'-6'	Capa-2 0'-3'	Capa-2 4'-6'		0.5	0	0	0	0	0	0	0	0	0		0.5	0	0	0	0	0	0	0	0	0	0	0	0		146	137	97		171.558
0.44	0.38	1.25	1.44		1.14	1.21	1.43	1.57		0.6	0.8	1.6	1.47		0.93	0.93	0.86	1		1	0	0	0	0	1	1	0	0	0		1	3	2	1	0	0	0	0	0	0	0	0	0		119	102	79		148.185
0.75	0.69	1.06	1.75		0.5	0.79	1.14	1.29		1.2	0.93	1.4	1.53		1.29	1.57	1.14	1.57		1.5	1	0	0	3	4	5	4	4	3		1.5	5	6	3	1	1	1	0	3	5	3	0	1		117	173	39		187.154
1	0.44	1.56	2.69		1	0.93	0.93	0.86		0.73	0.6	1.8	2.73		0.5	1	0.93	1.36		2	3	2	3	8	9	7	11	8	12		2	8	8	5	7	3	2	6	4	6	4	5	4		139	143	120		159.896
0.63	1.44	1.69	1.5		0.43	0.71	1.21	1.36		1	1.2	2.6	2.53		1.43	1.71	1.36	1.5		2.5	6	5	5	11	15	12	13	19	23		2.5	13	17	15	10	7	6	9	8	10	10	8	11		140	137	139		158.557
1.5	1.19	1.63	2.75		1.5	1.07	0.86	0.71		1.4	2	2.73	2.93		1.07	1.36	1.43	1.57		3	8	11	8	19	24	29	28	28	30		3	19	24	28	19	9	17	17	11	18	14	18	20		125	113	20		170.256
1.38	1.19	1.81	2		0.71	1.29	0.86	1.29		0.93	0.8	1.4	1.73		0.79	1.07	1.14	0.71		3.5	14	16	15	35	33	41	41	40	45		3.5	31	63	49	32	14	23	29	12	29	23	30	28		139	132	140		171.594
1.44	1.25	2	2.13		0.64	0.86	0.43	0.93		1.13	1.33	1.93	2.2							4	21	26	24	44	48	54	57	55	51		4	53	51	77	64	20	27	45	17	40	32	40	36		140	132	174		161.882
0.94	0.44	1.31	1.81																																										148	108	34		153.838
																																													137	181	88		148.796
																				Fig.4g											Fig.4i														135	132	68		122.848
																					Howts/+	CapaR RNAi/+	How>CapaR RNAi									Trp/+	TrpA/+1	Trp>Trpa1											102	130	39		154.637
																					0.95	0.73	0.35									0.67	0.28	1.07											122	96	87		164.762
																					0.92	0.8	0.43									0.53	0.75	1.28											150	175	85		135.237
																					0.85	0.9	0.4									0.67	0.45	0.85											144	187	96		128.931
																																0.6	0.33	0.88											99	156	25		128.187
																																													146	185	50		171.479
																																														157
																																														192
[truncated: 14 more columns]

## Sheet: Fig 5
Fig. 5c																			Fig. 5d				Fig. 5e											Fig. 5f				Fig. 5g				Fig. 5h			Fig. 5i
CapaRRNAi/+	How>CapaRRNAi	CapaRRNAi/+	How>CapaRRNAi	CapaRRNAi/+	How>CapaRRNAi	CapaRRNAi/+	How>CapaRRNAi	CapaRRNAi/+	How>CapaRRNAi	CapaRRNAi/+	How>CapaRRNAi	CapaRRNAi/+	How>CapaRRNAi	CapaRRNAi/+	How>CapaRRNAi	CapaRRNAi/+	How>CapaRRNAi			Glucose/Dye	TAG/Dye		hours	control 1x yeast	control 0 2x yeast	control 0x yeast	KO 1x yeast	KO 0 2x yeast	KO 0x yeast	rescue r1x yeast	rescue 0 2x yeast	rescue 0x yeast		Howts/+	CapaRRNAi/+	Howts>CapaRRNAi		Howts>+	Howts>CapaR KO	Howts>CapaR KO. CapaR		Trpts/+	Trpts>Capai			How>+
O	O	C	C	Ca	Ca	P	P	N	N	K	K	Mg	Mg	S	S	Cl	Cl		Control	1.31732	1.0861		240	0										32	46	6		1.7	1	1.5		1.8	1.3		0:00:00,000	0.270843	0.282855	0.240268	0.276896
34.76	41.98	31.22	27.57	10.78	0.28	9.44	9.48	5.48	7.57	3.88	10.25	3.81	0.95	0.29	0.69	0.08	0.42			0.824642	0.419462		240	0										35	50	0		1.6	0.9	1.3		3.2	0.6		48:00:00,000	0.310637	0.200999	0.33382	0.2963
37.18	38.96	26.69	27.6	11.08	0.3	10.55	10.61	5.48	7.58	3.72	11.5	4.5	0.99	0.35	0.76	0.05	0.62			0.696986	1.07613		240	0										71	71	16		1.2	0.7	1.1		1.6	2.9		96:00:00,000	0.237179	0.168857	0.371629	0.209366
19.08	31.74	29.09	39.78	19.82	0.53	15.41	2.17	3.65	20.94	7.08	2.48	4.99	1.25	0.49	0.15	0.1	0.82			1.21164	0.323994		240	0										28	28	36		1.1	0.4	1		0.6	2		144:00:00,000	0.253373	0.261584	0.222254	0.262366
40.93	32.67	19.39	38.14	22.84	0.39	6.55	2.02	3.65	22.93	2.33	2.32	3.53	0.86	0.39	0.15	0.1	0.43			1.02145	1.25514		240	0										40	40	37		0.9	0.2	1		2.2	0.2
39.3	27.02	19.36	40.98	23.7	0.61	7.3	2.66	3.51	22.71	2.48	3.66	3.52	1.42	0.54	0.19	0.09	0.63			0.439286	1.292		240	0										27	27	32		0.5	0.2	0.6		3.3	1.8
46.55	28.41	19.05	42.22	15.16	0.21	7.62	3.1	3.34	17.62	3.53	4.4	4	0.94	0.26	1.43	0.13	0.55			0.839943	1.74061		240	0										5	5	0		0.4	0.1	0		0.8	0.3		Fig. 5j	How>+
33.57	21.7	18.83	50.2	22.09	0.59	11.59	1.17	3.97	18.51	3.89	2.66	4.05	0.25	0.44	3.7	1.58	0.09			0.995312	1.09954		240	0										37	37	17		0.2	0	0.2		2.6	0.5		0:00:00,000	0.288635	0.106118	0.265385	0.19729
31.68	30.16	26.41	38.24	11.35	1.58	13.6	2.96	5.63	20.51	4.7	3.92	5.53	1.31	0.34	0.17	0.09	0.96			1.26431	0.923438		240	0										29		0		0.2	0.1	0.2			0.6		48:00:00,000	0.252806	0.259563	0.313584	0.296562
26.44	30.55	30.5	40.53	9.06	1.22	7.99	2.78	14.2	16.69	7.29	5.02	3.75	1.43	0.46	0.14	0.04	1.62			1.38911	0.783586		240	0												0		0.2	0.2	0.3			0.1		96:00:00,000	0.318582	0.356701	0.2876	0.280938
16.88	33.37	34.64	36.47	9.91	0.76	10.23	2.9	15.16	20.73	9.46	3.23	2.85	1.24	0.42	0.19	0.13	0.98		Knockout	3.28866	3.37572		240	0												0		0.4	0.3	0.4					144:00:00,000	0.178282	0.170586	0.185748	0.161063
23.12		34.38		6.12		7.87		19.05		5.66		3.05		0.28		0.1				1.50469	3.7765		240	0														1.1	0.2	0.4
20.57		34.18		7.23		8.97		17.79		7.17		3.26		0.33		0.13				2.04779	1.86268		240	0														1.2	0.3	0.7
																				1.52669	2.46575		240	0														0.9	0	1.4					Fig. 5k	How>+
																				2.6187	1.7599		240	0														1.1	0.3	0					0:00:00,000	0.333269	0.352417	0.40993	0.268424
																				1.52463	1.71166		240	0														1.5	0	0.1					48:00:00,000	0.451794	0.598032	0.621465	0.539605
																				2.44196	2.70798		240	0														0.6	0	1.4					96:00:00,000	0.557497	0.594065	0.602269	0.501127
																				2.69875	3.07831		240	0														1.5	0.6	1.5					144:00:00,000	0.553337	0.531949	0.657226	0.611392
																				2.52139	2.58103		240	0														0.8	0.2	2
																				1.31146	2.35315		240	0														0.9	0.1	1
																			Rescue	1.53065	1.32363		240	0																					Fig. 5l	How>+
																				0.963066	1.6085		240	0																					0:00:00,000	0.526512	0.709382	0.857685	0.788097
																				0.720778	1.75712		240	0																					48:00:00,000	0.493603	0.533085	0.703562	0.542255
																				1.1906	1.77168		240	0																					96:00:00,000	0.364044	0.270008	0.312775	0.466191
																				0.786047	1.56529		240	0																					144:00:00,000	0.317946	0.446466	0.408914	0.310302
																				1.15391	1.49037		240	0
																				0.924594	1.43746		240	0
																				1.22789	0.682733		240	0
																				0.636261	0.721345		240	0
																				1.14084	1.22136		240	0
																							240	0
																							240	0
																							240	0
																							240	0
																							240	0
																							240	0
																							240	0
																							240	0
																							240	0
																							240	0
																							240	0
																							240	0
																							240	0
																							240	0
																							240	0
																							240	0
																							240	0
																							240	0
																							240	0
																							240	0
																							240	0
																							240	0
																							240	0
																							240	0
																							240	0
																							240	0
																							240	0
																							240	0
																							240	0
																							240	0
																							240	0
																							240	0
																							240	0
																							240	0
																							240	0
																							240	0
																							240	0
																							240	0
																							240	0
																							240	0
																							240	0
																							240	0
																							240	0
																							240	0
																							240	0
																							240	0
																							240	0
																							240	0
																							240	0
																							240	0
																							240	0
																							240	0
																							240	0
																							240	0
																							240	0
																							240	0
																							240	0
																							240	0
																							240	0
																							240	0
																							240	0
																							240	0
																							240	0
																							240	0
																							240	0
																							240	0
																							240	0
																							240	0
																							240	0
																							240	0
																							240	0
																							240	0
																							240	0
																							240	0
																							240	0
																							240	0
																							240	0
																							240	0
																							240	0
																							240	0
																							240	0
																							240	0
																							240	0
																							240	0
																							240	0
																							240	0
																							240	0
																							240	0
																							240	0
																							240	0
																							240	0
																							240	0
																							240	0
																							240	0
																							240	0
																							240	0
																							240	0
																							240	0
																							240	0
																							240	0
																							240	0
																							240	0
																							240	0
																							240	0
																							240	0
																							240	0
																							240	0
																							240	0
																							240	0
																							240	0
																							240	0
																							240	0
																							240	0
																							240	0
																							240	0
																							240	0
																							240	0
																							240	0
																							240	0
																							240	0
																							240	0
																							240	0
																							240	0
																							240	0
																							240	0
																							240	0
																							240	0
																							240	0
																							240	0
																							240	0
																							240	0
																							240	0
																							240	0
																							240	0
																							240	0
																							240	0
																							240	0
																							240	0
																							240	0
																							240	0
																							240	0
																							240	0
																							240	0
																							240	0
																							240	0
																							240	0
																							240	0
																							240	0
																							240	0
																							240	0
																							240	0
																							240	0
																							240	0
																							240	0
																							240	0
																							240	0
																							240	0
																							240	0
																							240	0
																							240	0
																							240	0
																							240	0
																							240	0
																							240	0
																							240	0
																							240	0
																							240	0
																							240	0
																							240	0
																							240	0
																							240	0
																							240	0
																							240	0
																							240	0
																							240	0
																							240	0
																							240	0
																							240	0
																							240	0
																							240	0
																							240	0
																							240	0
																							240	0
																							240	0
																							240	0
																							240	0
																							240	0
																							240	0
																							240	0
																							240	0
																							240	0
																							240	0
																							240	0
																							240	0
																							240	0
																							240	0
																							240	0
																							240	0
																							240	0
																							240	0
																							240	0
																							240	0
																							240	0
																							240	0
																							240	0
																							240	0
																							240	0
																							240	0
																							240	0
																							240	0
																							240	0
																							240	0
																							240	0
																							240	0
																							240	0
																							240	0
																							240	0
																							240	0
																							240	0
																							240	0
																							240	0
																							240	0
																							240	0
																							240	0
																							240	0
																							240	0
																							240	0
																							240	0
																							240	0
																							240	0
																							240	0
																							240	0
																							120	1
																							132	1
																							132	1
																							132	1
																							156	1
																							156	1
																							168	1
																							168	1
																							168	1
																							192	1
																							228	1
																							240		0
																							240		0
																							240		0
																							240		0
																							240		0
																							240		0
																							240		0
																							240		0
																							240		0
																							240		0
																							240		0
																							240		0
																							240		0
																							240		0
																							240		0
																							240		0
																							240		0
																							240		0
																							240		0
																							240		0
																							240		0
																							240		0
																							240		0
																							240		0
																							240		0
																							240		0
																							240		0
																							240		0
																							240		0
																							240		0
																							240		0
																							240		0
																							240		0
																							240		0
																							240		0
																							240		0
																							240		0
																							240		0
																							240		0
																							240		0
																							240		0
																							240		0
																							240		0
																							240		0
																							240		0
																							240		0
																							240		0
																							240		0
																							240		0
																							240		0
																							240		0
																							240		0
																							240		0
																							240		0
																							240		0
																							240		0
																							240		0
																							240		0
																							240		0
																							240		0
																							240		0
																							240		0
																							240		0
																							240		0
																							240		0
																							240		0
																							240		0
																							240		0
																							240		0
																							240		0
																							240		0
																							240		0
																							240		0
																							240		0
																							240		0
																							240		0
																							240		0
																							240		0
																							240		0
																							240		0
																							240		0
																							240		0
																							240		0
																							240		0
																							240		0
																							240		0
																							240		0
																							240		0
																							240		0
																							240		0
																							240		0
																							240		0
																							240		0
																							240		0
																							240		0
																							240		0
																							240		0
																							240		0
																							240		0
																							240		0
																							240		0
																							240		0
																							240		0
																							240		0
																							240		0
																							240		0
																							240		0
																							240		0
																							240		0
																							240		0
																							240		0
																							240		0
																							240		0
																							240		0
																							240		0
																							240		0
																							240		0
																							240		0
																							240		0
																							240		0
																							240		0
																							240		0
																							240		0
																							240		0
																							240		0
																							240		0
																							240		0
																							240		0
																							240		0
																							240		0
																							240		0
																							240		0
																							240		0
																							240		0
																							240		0
																							240		0
																							240		0
																							240		0
																							240		0
																							240		0
																							240		0
																							240		0
																							240		0
																							240		0
																							240		0
																							240		0
																							240		0
																							240		0
																							240		0
																							240		0
																							240		0
																							240		0
																							240		0
																							240		0
																							240		0
																							240		0
																							240		0
																							240		0
																							240		0
																							240		0
																							240		0
																							240		0
																							240		0
																							240		0
																							240		0
																							240		0
																							240		0
																							240		0
																							240		0
																							240		0
																							240		0
																							240		0
																							240		0
																							240		0
																							240		0
																							240		0
																							240		0
																							240		0
																							240		0
																							240		0
																							240		0
																							240		0
																							240		0
																							240		0
																							240		0
																							240		0
																							240		0
																							240		0
																							240		0
																							240		0
																							240		0
																							240		0
																							240		0
																							240		0
																							240		0
																							240		0
																							240		0
																							240		0
																							240		0
																							240		0
																							240		0
																							240		0
																							240		0
																							240		0
																							240		0
																							240		0
																							240		0
																							240		0
																							240		0
																							240		0
																							240		0
																							240		0
																							240		0
																							240		0
																							240		0
																							240		0
																							240		0
																							240		0
																							240		0
																							240		0
																							240		0
																							240		0
																							240		0
																							240		0
																							240		0
																							240		0
																							240		0
																							240		0
																							240		0
																							240		0
																							240		0
																							240		0
																							240		0
																							240		0
																							240		0
																							240		0
																							240		0
																							240		0
																							240		0
																							240		0
																							240		0
																							240		0
																							240		0
																							240		0
																							240		0
																							240		0
																							240		0
																							240		0
																							240		0
																							240		0
																							240		0
																							48		1
																							60		1
																							72		1
																							108		1
																							108		1
																							120		1
																							120		1
																							132		1
																							132		1
																							132		1
																							132		1
																							144		1
																							144		1
																							144		1
																							144		1
																							156		1
																							156		1
																							180		1
																							192		1
																							228		1
																							240			0
																							240			0
																							240			0
																							240			0
																							240			0
																							240			0
																							240			0
																							240			0
																							240			0
																							240			0
																							240			0
																							240			0
																							240			0
																							240			0
																							240			0
																							240			0
																							240			0
																							240			0
																							240			0
																							240			0
																							240			0
																							240			0
																							240			0
																							240			0
																							240			0
																							240			0
																							240			0
																							240			0
																							240			0
																							240			0
																							240			0
																							240			0
																							240			0
																							240			0
																							240			0
																							240			0
																							240			0
																							240			0
																							240			0
																							240			0
																							240			0
																							240			0
																							240			0
																							240			0
																							240			0
																							240			0
																							240			0
																							240			0
																							240			0
																							240			0
																							240			0
																							240			0
																							240			0
																							240			0
																							240			0
																							240			0
																							240			0
																							240			0
																							240			0
																							240			0
																							240			0
																							240			0
																							240			0
																							240			0
																							240			0
																							240			0
																							240			0
																							240			0
																							240			0
																							240			0
																							240			0
																							240			0
																							240			0
																							240			0
																							240			0
																							240			0
																							240			0
																							240			0
																							240			0
																							240			0
																							240			0
																							240			0
																							240			0
																							240			0
																							240			0
																							240			0
																							240			0
																							240			0
																							240			0
																							240			0
																							240			0
																							240			0
																							240			0
																							240			0
																							240			0
																							240			0
																							240			0
																							240			0
																							240			0
																							240			0
																							240			0
																							240			0
																							240			0
																							240			0
																							240			0
																							240			0
																							240			0
																							240			0
																							240			0
																							240			0
																							240			0
																							240			0
																							240			0
																							240			0
																							240			0
																							240			0
																							240			0
																							240			0
																							240			0
																							240			0
																							240			0
																							240			0
																							240			0
																							240			0
																							240			0
																							240			0
																							240			0
																							240			0
																							240			0
																							240			0
																							240			0
																							240			0
																							240			0
																							240			0
																							240			0
																							240			0
																							240			0
																							240			0
																							240			0
																							240			0
																							240			0
																							240			0
																							240			0
																							240			0
																							240			0
																							240			0
																							240			0
																							240			0
																							240			0
																							240			0
																							240			0
																							240			0
																							240			0
																							240			0
																							240			0
																							240			0
																							240			0
																							240			0
																							240			0
																							240			0
																							240			0
																							240			0
																							240			0
																							240			0
																							240			0
																							240			0
																							240			0
																							240			0
																							240			0
																							240			0
																							240			0
																							240			0
																							240			0
																							240			0
																							240			0
																							240			0
																							240			0
																							240			0
																							240			0
																							240			0
																							240			0
																							240			0
																							240			0
																							240			0
																							240			0
																							240			0
																							240			0
																							240			0
																							240			0
																							240			0
																							240			0
																							240			0
																							240			0
																							240			0
																							240			0
																							240			0
																							240			0
																							240			0
																							240			0
																							240			0
																							240			0
																							240			0
																							240			0
																							240			0
																							240			0
																							240			0
																							240			0
																							240			0
																							240			0
																							240			0
																							240			0
																							240			0
																							240			0
																							240			0
																							240			0
																							240			0
																							240			0
																							240			0
																							240			0
																							240			0
																							240			0
																							240			0
																							240			0
																							240			0
																							240			0
																							240			0
																							240			0
																							240			0
																							240			0
																							240			0
																							240			0
																							240			0
																							240			0
																							240			0
																							240			0
																							240			0
																							240			0
																							240			0
																							240			0
																							240			0
																							240			0
																							240			0
																							240			0
																							240			0
																							240			0
																							240			0
																							240			0
																							240			0
																							240			0
																							240			0
																							240			0
																							240			0
																							240			0
																							240			0
																							240			0
																							240			0
																							240			0
																							240			0
																							240			0
																							240			0
																							240			0
																							240			0
																							72			1
																							108			1
																							108			1
																							108			1
																							144			1
																							156			1
																							156			1
																							168			1
																							228			1
																							240			1
																							240				0
																							240				0
																							240				0
																							240				0
																							240				0
																							240				0
																							240				0
																							240				0
																							240				0
																							240				0
																							240				0
																							240				0
																							240				0
																							240				0
																							240				0
																							240				0
																							240				0
																							240				0
																							240				0
																							240				0
																							240				0
																							240				0
																							240				0
																							240				0
																							240				0
																							240				0
																							240				0
																							240				0
																							240				0
																							240				0
																							240				0
																							240				0
																							240				0
																							240				0
																							240				0
																							240				0
																							240				0
																							240				0
																							240				0
																							240				0
																							240				0
																							240				0
																							240				0
																							240				0
																							240				0
																							240				0
																							240				0
																							240				0
																							240				0
																							240				0
																							240				0
																							240				0
																							240				0
																							240				0
																							240				0
																							240				0
																							240				0
																							240				0
																							240				0
																							240				0
																							240				0
																							240				0
																							240				0
																							240				0
																							240				0
																							240				0
																							240				0
																							240				0
																							240				0
																							240				0
																							240				0
																							240				0
																							240				0
																							240				0
																							240				0
																							240				0
																							240				0
																							240				0
																							240				0
																							240				0
																							240				0
																							240				0
																							240				0
																							240				0
																							240				0
																							240				0
																							240				0
																							240				0
																							240				0
																							240				0
																							240				0
																							240				0
																							240				0
																							240				0
																							240				0
																							240				0
																							240				0
																							240				0
																							240				0
																							240				0
																							240				0
																							240				0
																							240				0
																							240				0
																							240				0
																							240				0
																							240				0
																							240				0
																							240				0
																							240				0
																							240				0
																							240				0
																							240				0
																							240				0
																							240				0
																							240				0
																							240				0
																							240				0
																							240				0
																							240				0
																							240				0
																							240				0
																							240				0
																							240				0
																							240				0
																							240				0
																							240				0
																							240				0
																							240				0
																							240				0
																							240				0
																							240				0
																							240				0
																							240				0
																							240				0
																							240				0
																							240				0
																							240				0
																							240				0
																							240				0
																							240				0
																							240				0
																							240				0
																							240				0
																							240				0
																							240				0
																							240				0
																							240				0
																							240				0
																							240				0
																							240				0
																							240				0
																							240				0
																							240				0
																							240				0
																							240				0
																							240				0
																							240				0
																							240				0
																							240				0
																							240				0
																							240				0
																							240				0
																							240				0
																							240				0
																							240				0
																							240				0
																							240				0
																							240				0
																							240				0
																							240				0
																							240				0
																							240				0
																							240				0
																							240				0
																							240				0
																							240				0
																							240				0
																							240				0
																							240				0
																							240				0
																							240				0
																							240				0
																							240				0
																							240				0
																							240				0
																							240				0
																							240				0
																							240				0
																							240				0
																							240				0
																							240				0
																							240				0
																							240				0
																							240				0
																							240				0
																							240				0
																							240				0
																							240				0
																							240				0
																							240				0
																							240				0
																							240				0
																							240				0
																							240				0
																							240				0
																							240				0
																							240				0
																							240				0
																							240				0
																							240				0
																							120				1
																							132				1
																							132				1
																							144				1
																							144				1
																							144				1
																							144				1
																							144				1
																							144				1
																							144				1
																							144				1
																							156				1
																							156				1
																							156				1
																							168				1
																							168				1
																							168				1
																							168				1
																							168				1
																							168				1
																							168				1
																							168				1
																							168				1
																							180				1
																							180				1
																							180				1
																							180				1
																							180				1
																							180				1
																							180				1
																							180				1
																							180				1
																							180				1
																							180				1
																							192				1
																							192				1
																							192				1
																							192				1
																							192				1
																							192				1
																							192				1
																							192				1
																							192				1
																							192				1
																							192				1
																							204				1
																							204				1
																							204				1
																							204				1
																							204				1
																							204				1
																							204				1
																							204				1
																							204				1
																							204				1
																							204				1
																							204				1
																							204				1
																							204				1
																							204				1
																							204				1
																							204				1
																							204				1
																							204				1
																							216				1
																							216				1
																							216				1
																							216				1
																							216				1
																							216				1
																							216				1
																							216				1
																							216				1
																							216				1
																							216				1
																							216				1
																							216				1
																							216				1
																							228				1
																							228				1
																							228				1
																							228				1
																							228				1
																							228				1
																							228				1
																							228				1
																							228				1
																							228				1
																							228				1
																							228				1
																							228				1
																							228				1
																							228				1
																							228				1
																							228				1
																							228				1
																							228				1
																							240				1
																							240				1
																							240				1
																							240				1
																							240				1
																							240				1
																							240				1
																							240				1
																							240				1
																							240				1
																							240				1
																							240				1
																							240				1
																							240				1
																							240				1
																							240				1
																							240				1
																							240					0
																							240					0
																							240					0
																							240					0
																							240					0
																							240					0
																							240					0
																							240					0
																							240					0
																							240					0
																							240					0
																							240					0
																							240					0
																							240					0
																							240					0
																							240					0
																							240					0
																							240					0
																							240					0
																							240					0
																							240					0
																							240					0
																							240					0
																							240					0
																							240					0
																							240					0
																							240					0
																							240					0
																							240					0
																							240					0
																							240					0
																							240					0
																							240					0
																							240					0
																							240					0
																							240					0
																							240					0
																							240					0
																							240					0
																							240					0
																							240					0
																							240					0
																							240					0
																							240					0
																							240					0
																							240					0
																							240					0
																							240					0
																							240					0
																							240					0
																							240					0
																							240					0
																							240					0
																							240					0
																							240					0
																							240					0
																							240					0
																							240					0
																							240					0
																							240					0
																							240					0
																							240					0
																							240					0
																							240					0
																							240					0
																							240					0
																							240					0
																							240					0
																							240					0
																							240					0
																							240					0
																							240					0
																							240					0
																							240					0
																							240					0
																							240					0
																							240					0
																							240					0
																							240					0
																							240					0
																							240					0
																							240					0
																							240					0
																							240					0
																							240					0
																							240					0
																							240					0
																							240					0
																							240					0
																							240					0
																							240					0
																							240					0
																							240					0
																							240					0
																							240					0
																							240					0
																							240					0
																							240					0
																							240					0
																							240					0
																							240					0
																							240					0
																							240					0
																							240					0
																							240					0
																							240					0
																							240					0
																							240					0
																							240					0
																							240					0
																							240					0
																							240					0
																							240					0
																							240					0
																							240					0
																							240					0
																							240					0
																							240					0
																							240					0
																							240					0
																							240					0
																							240					0
																							240					0
																							240					0
																							240					0
																							240					0
																							240					0
																							240					0
																							240					0
																							240					0
																							240					0
																							240					0
																							240					0
																							240					0
																							240					0
																							240					0
																							240					0
																							240					0
																							240					0
																							240					0
																							240					0
																							240					0
																							240					0
																							240					0
																							240					0
																							240					0
																							240					0
																							240					0
																							240					0
																							240					0
																							240					0
																							240					0
																							240					0
																							240					0
																							240					0
																							240					0
																							240					0
																							240					0
																							240					0
																							240					0
																							240					0
																							240					0
																							240					0
																							72					1
																							108					1
																							120					1
																							120					1
																							132					1
																							132					1
																							144					1
																							144					1
																							144					1
																							144					1
																							144					1
																							144					1
																							156					1
																							156					1
																							156					1
																							156					1
																							156					1
																							156					1
																							156					1
																							156					1
																							156					1
																							156					1
																							156					1
																							168					1
																							168					1
																							168					1
																							168					1
																							168					1
																							168					1
																							168					1
																							168					1
																							168					1
																							168					1
																							168					1
																							180					1
																							180					1
																							180					1
																							180					1
																							180					1
																							180					1
																							180					1
																							180					1
																							180					1
																							180					1
																							180					1
																							180					1
																							192					1
																							192					1
																							192					1
																							192					1
																							192					1
																							192					1
																							192					1
																							192					1
																							192					1
																							192					1
																							192					1
																							192					1
																							192					1
																							192					1
																							192					1
																							192					1
																							192					1
																							192					1
																							192					1
																							192					1
																							192					1
																							192					1
																							192					1
																							192					1
																							192					1
																							192					1
																							192					1
																							192					1
																							192					1
																							204					1
																							204					1
																							204					1
																							204					1
																							204					1
																							204					1
																							204					1
																							204					1
																							204					1
																							204					1
																							204					1
																							204					1
																							204					1
																							204					1
																							204					1
																							204					1
																							204					1
																							204					1
																							204					1
																							216					1
																							216					1
																							216					1
																							216					1
																							216					1
																							216					1
																							216					1
																							216					1
																							216					1
																							216					1
																							216					1
																							216					1
																							216					1
																							216					1
																							216					1
																							216					1
																							216					1
																							216					1
																							216					1
																							216					1
																							228					1
																							228					1
																							228					1
																							228					1
																							228					1
																							228					1
																							228					1
																							228					1
																							228					1
																							228					1
																							228					1
																							228					1
																							228					1
																							228					1
																							228					1
																							228					1
																							228					1
																							228					1
																							240					1
																							240					1
																							240					1
																							240					1
																							240					1
																							240					1
																							240					1
																							240					1
																							240					1
																							240					1
																							240					1
																							240					1
																							240					1
																							240					1
																							240					1
																							240					1
																							240					1
																							240					1
																							240					1
																							240					1
																							240					1
																							240					1
																							240					1
																							240					1
																							240					1
																							240					1
																							240					1
																							240					1
																							240						0
																							240						0
																							240						0
																							240						0
																							240						0
																							240						0
																							240						0
																							240						0
																							240						0
																							240						0
																							240						0
																							240						0
																							240						0
																							240						0
																							240						0
																							240						0
																							240						0
																							240						0
																							240						0
																							240						0
																							240						0
																							240						0
																							240						0
																							240						0
																							240						0
																							36						1
																							36						1
																							36						1
																							36						1
																							36						1
																							48						1
																							60						1
																							60						1
																							60						1
																							60						1
																							60						1
																							60						1
																							60						1
																							60						1
																							60						1
																							60						1
																							60						1
																							60						1
																							60						1
																							60						1
																							60						1
																							60						1
																							60						1
																							60						1
																							60						1
																							60						1
																							60						1
																							60						1
																							60						1
																							60						1
																							60						1
																							60						1
																							60						1
																							60						1
																							60						1
																							72						1
																							72						1
																							72						1
																							72						1
																							84						1
																							84						1
																							108						1
																							108						1
																							120						1
																							120						1
																							120						1
																							120						1
																							120						1
																							120						1
																							132						1
																							132						1
																							132						1
																							132						1
																							132						1
																							132						1
																							132						1
																							132						1
																							132						1
																							132						1
																							132						1
																							132						1
																							132						1
																							132						1
																							132						1
																							132						1
																							132						1
																							144						1
																							144						1
																							144						1
																							144						1
																							144						1
																							144						1
																							144						1
																							144						1
																							144						1
																							144						1
																							144						1
																							156						1
																							156						1
																							156						1
																							156						1
																							156						1
																							156						1
																							156						1
																							156						1
																							156						1
																							156						1
																							156						1
																							156						1
																							156						1
																							156						1
																							156						1
																							156						1
																							156						1
																							156						1
																							156						1
																							156						1
																							168						1
																							168						1
																							168						1
																							168						1
																							168						1
																							168						1
																							168						1
																							168						1
																							168						1
																							168						1
																							168						1
																							180						1
																							180						1
																							180						1
																							180						1
																							180						1
																							180						1
																							180						1
																							180						1
																							180						1
																							180						1
																							180						1
																							180						1
																							180						1
																							180						1
																							180						1
																							180						1
																							192						1
																							192						1
																							192						1
																							192						1
																							192						1
																							192						1
																							192						1
																							192						1
																							192						1
																							192						1
																							192						1
																							192						1
																							192						1
																							192						1
																							192						1
																							192						1
																							192						1
																							192						1
																							192						1
																							192						1
																							192						1
																							192						1
																							192						1
																							192						1
																							204						1
																							204						1
																							204						1
																							204						1
																							204						1
																							204						1
																							204						1
																							204						1
																							204						1
																							204						1
																							204						1
																							204						1
																							204						1
																							204						1
																							204						1
																							204						1
																							204						1
																							204						1
																							204						1
																							204						1
																							204						1
																							204						1
																							204						1
																							204						1
																							204						1
																							204						1
																							204						1
																							204						1
																							204						1
																							204						1
																							204						1
																							216						1
																							216						1
																							216						1
																							216						1
																							216						1
																							216						1
																							216						1
																							216						1
																							216						1
																							216						1
																							216						1
																							216						1
																							216						1
																							216						1
																							216						1
																							216						1
																							216						1
																							216						1
																							216						1
																							216						1
																							216						1
																							216						1
																							216						1
																							216						1
																							216						1
																							216						1
																							216						1
																							216						1
																							216						1
																							216						1
																							216						1
																							216						1
																							216						1
																							216						1
																							216						1
																							216						1
																							216						1
																							216						1
																							216						1
																							216						1
																							216						1
																							216						1
																							216						1
																							228						1
																							228						1
																							228						1
																							228						1
																							228						1
																							228						1
																							228						1
																							228						1
																							228						1
																							228						1
																							228						1
																							228						1
																							228						1
																							228						1
																							228						1
																							228						1
																							228						1
																							228						1
																							228						1
																							228						1
																							228						1
																							228						1
																							228						1
																							228						1
																							228						1
																							228						1
																							228						1
																							228						1
																							228						1
																							228						1
																							228						1
																							228						1
																							228						1
																							228						1
																							228						1
																							228						1
																							228						1
																							228						1
																							228						1
																							240						1
																							240						1
																							240						1
																							240						1
																							240						1
																							240						1
																							240						1
																							240						1
																							240						1
																							240						1
																							240						1
																							240						1
																							240						1
																							240						1
																							240						1
																							240						1
																							240						1
																							240						1
																							240						1
																							240						1
																							240						1
																							240						1
																							240						1
																							240						1
																							240						1
																							240						1
																							240						1
																							240						1
																							240						1
																							240						1
																							240						1
																							240						1
																							240						1
																							240							0
																							240							0
																							240							0
																							240							0
																							240							0
																							240							0
																							240							0
																							240							0
																							240							0
																							240							0
																							240							0
																							240							0
																							240							0
																							240							0
																							240							0
																							240							0
																							240							0
																							240							0
																							240							0
																							240							0
																							240							0
																							240							0
																							240							0
																							240							0
																							240							0
																							240							0
																							240							0
																							240							0
																							240							0
																							240							0
																							240							0
																							240							0
																							240							0
																							240							0
																							240							0
																							240							0
																							240							0
																							240							0
																							240							0
																							240							0
																							240							0
																							240							0
																							240							0
																							240							0
																							240							0
																							240							0
																							240							0
																							240							0
																							240							0
																							240							0
																							240							0
																							240							0
																							240							0
																							240							0
																							240							0
																							240							0
																							240							0
																							240							0
																							240							0
																							240							0
																							240							0
																							240							0
																							240							0
																							240							0
																							240							0
																							240							0
																							240							0
																							240							0
																							240							0
																							240							0
																							240							0
																							240							0
																							240							0
																							240							0
																							240							0
																							240							0
																							240							0
																							240							0
																							240							0
																							240							0
																							240							0
																							240							0
																							240							0
																							240							0
																							240							0
																							240							0
																							240							0
																							240							0
																							240							0
																							240							0
																							240							0
																							240							0
																							240							0
																							240							0
																							240							0
																							240							0
																							240							0
																							240							0
																							240							0
																							240							0
																							240							0
																							240							0
																							240							0
																							240							0
																							240							0
																							240							0
																							240							0
																							240							0
																							240							0
																							240							0
																							240							0
																							240							0
																							240							0
																							240							0
																							240							0
																							240							0
																							240							0
																							240							0
																							240							0
																							240							0
																							240							0
																							240							0
																							240							0
																							240							0
																							240							0
																							240							0
																							240							0
																							240							0
																							240							0
																							240							0
																							240							0
																							240							0
																							240							0
																							240							0
																							240							0
																							240							0
																							240							0
																							240							0
																							240							0
																							240							0
																							240							0
																							240							0
																							240							0
																							240							0
																							240							0
																							240							0
																							240							0
																							240							0
																							240							0
																							240							0
																							240							0
																							240							0
																							240							0
																							240							0
																							240							0
																							240							0
																							240							0
																							240							0
																							240							0
																							240							0
																							240							0
																							240							0
																							240							0
																							240							0
																							240							0
																							240							0
																							240							0
																							240							0
																							240							0
																							240							0
																							240							0
																							240							0
																							240							0
																							240							0
																							240							0
																							240							0
																							240							0
																							240							0
																							240							0
																							240							0
																							240							0
																							240							0
																							240							0
																							240							0
																							240							0
																							240							0
																							240							0
																							240							0
																							240							0
																							240							0
																							240							0
																							240							0
																							240							0
																							240							0
																							240							0
																							240							0
																							240							0
																							240							0
																							240							0
																							240							0
																							240							0
																							240							0
																							240							0
																							240							0
																							240							0
																							240							0
																							240							0
																							240							0
																							240							0
																							240							0
																							240							0
																							240							0
																							240							0
																							240							0
																							240							0
[truncated: 562 more rows]
[truncated: 26 more columns]

## Sheet: Fig 6
Fig. 6b														Fig. 6c				Fig. 6d				Fig. 6f													Fig. 6g								Fig. 6h
control day1	KO day1	Rescue day1	control day2	KO day2	Rescue day2	control day3	KO day3	Rescue day3	control day4	KO day4	Rescue day4			Howts/+	CapaRRnai/+	Howts>CapaR RNAi		Trp/+	CapaRNAi/+	Trp>CapaRNAi		GlyS control	GlyS KO	GlyS rescue	GlyP control	GlyP KO	GlyP rescue	AGBE control	AGBE KO	AGBE rescue	AGL control	AGL KO	AGL rescue			how-Gal4;GFPaeq			how-Gal4;GFPaeq/CapaRi				ctrl	ctrl + capa	KD	KD + capa
1.32857	1.04348	2	1.13934	1.27586	2.06024	1.11688	0.97619	1.93976	1	1.33143	2.14286			2998	1377	543		461	136	937		0.90524	0.538007	1.24173	1.02095	2.3729	1.20669	0.985767	0.754057	0.766272	1.07155	0.962474	1.347		0	48.082	54.1107	55.2341	69.1968	79.2207	83.8223		44.901	67.596	74.66	76.1
0.923077	1.14286	2.39	0.954545	1.19469	1.71724	1.11475	1.09615	2.05325	0.866667	0.776042	1.75758			1899	741	1541		984	760	466		1.23442	0.635687	1.01387	1.10978	2.36575	1.45672	1.12965	0.794031	0.936567	1.07872	1.10596	1.41509		0.1	46.4434	56.5515	55.2342	68.8121	80.0885	77.8702		57.745	70.066	72.98	80.14
1.85366	0.953271	2.01389	1.60684	0.701493	2.12644	2.03226	0.6	2.46875	2.05952	1	3.775			709	334	1548		1779	2658	867		0.856837	0.491646	0.923119	1.00409	1.25206	1.11109	0.875296	0.623044	1.296	0.894063	1.07139	1.04362		0.2	48.0822	56.5516	53.6722	66.8188	80.5158	73.3294		54.704	64.342	79.29	75.55
1.52439	1.02439	1.82051	1.15942	1.63025	2.26667	0.784314	1.73077	2.05512	1.4	0.514563	2.13675			815	2404	271		1973	2448	693		0.997351	0.708455	0.879042	0.87643	1.58534	1.10742	1.0394	0.809129	0.920072	1.05872	1.10244	1.30792		0.3	51.0601	52.8033	53.6724	66.4058	79.6586	79.9552
1.22917	1.65714	2.52326	1.58333	0.923077	2.31731	1.73256	1.13333	2.62044	1.39416	1.30579	2.30065			1720	2229	672		2223	917	666		1.00615	0.821483	0.956631	0.98875	1.66574	1.28256	0.969887	0.753208	0.854819	0.896948	0.994599	1.24204		0.4	46.4437	55.3586	53.6725	68.8131	80.0904	73.3304
1.69697	1.42857	1.67241	1.83929	1.35227	1.68182	1.44915	0.8125	1.79452	1.55072	0.875	2.0511			3700	2723	1157		1575	575	56															0.5	46.4437	54.1114	53.6726	67.6314	77.886	79.9563
1.55224	1.75	1.93258	1.35714	0.58209	1.6748	1.85246	1.14943	1.8718	1.47368	1.2069	1.93333			3373	1919	188		1002	1961	188															0.6	48.0825	55.3589	56.713	66.4068	78.7835	75.6705
1.63889	0.869048	1.72152	1.64835	1.25	2.06796	1.36364	1.13158	2.12097	1.21359	0.772152	1.91837			4183	2349	532		562	1093	232															0.7	44.6801	57.6971	50.2411	67.6321	78.3382	79.9574
0.953846	1.63768	2.72941	1.64949	0.885057	2.27723	0.945205	1.16279	2.76344	0.941176	0.33945	2.34545			2434	1783	1909		1651	1769	734															0.8	46.4439	55.3592	52.0139	69.1995	77.8878	73.3325
1.58065	1.45679	1.74074	1.34444	1.47059	2.07692	1.60825	0.976923	1.50562	1.61224	1.07246	1.68468			2459	2719	1248		752	2601	409															0.9	46.444	51.4279	52.014	69.1998	78.7853	79.9585
1.696	1.39474	1.64179	1.46939	1.18644	1.35803	1.61333	1.04651	1.58772	1.69697	0.428571	0.931818					307				307															1	48.0828	57.6976	50.2414	67.6331	78.34	73.3335
2.15287	0.825397	2.11688	1.92308	1.51852	2.32381	1.65035	1.22222	2.10949	2	0.681818	1.15217					1483				786															1.1	42.7645	51.4281	53.6733	67.6334	78.3405	77.8756
1.71212	1.97222	1.60563	2.0678	2.78788	2.08081	0.943925	1.07216	1.75789	1.06061	0.797619	1.18841					94				102															1.2	46.4442	56.553	56.7138	67.2303	77.4337	73.3345
1.76923	1.75	2.12195	1.125	5.26667	1.77	1.16038	0.389831	1.73723	1.35417	1.02326	1.44525					92				77															1.3	42.7647	51.4284	52.0145	66.409	78.3417	75.6741
1.59167	1.04167	2.11628	1.49669	1.6	1.70886	1.44954	1.08642	2.35821	1.60909	0.942857	1.93684					119				119															1.4	42.7647	55.36	53.6737	69.5823	78.7882	75.6746
2.37879	2.92683	1.58667	1.53061	0.666667	1.93893	1.34615	1.25225	1.69792	1.10989	0.53125	1.71094					967				877															1.5	42.7648	56.5535	53.6738	67.6347	77.4354	73.3359
1.39286	1.10714	2.33929	1.72277	0.961039	2.23967	1.38298	0.6125	2.35088	1.30357	1.01053	2.23478											Fig. 6i													1.6	42.7648	56.5536	50.2421	68.0336	77.436	77.8781
1.28571	1.04348	1.05882	1.3	1.69697	1.17333	0.982456	0.4	1.2987	0.892473		1.37143											PMCA control	PMCA KO	PMCA rescue											1.7	48.0833	52.8052	53.6741	66.4103	79.2308	77.8787
2	1.62857	2.48936	1.52632	1.12245	1.93478	1.26966	0.5	2.31522	1.10526		2.13265											0.989409	0.840018	0.900954											1.8	44.6808	54.1132	52.015	67.6356	79.6675	75.6767
1.50735	1.03093	2.31579	1.6281	1.34731	1.85714	1.30075		2.17213	1.26596		2.37838			37	21	12		13	27	13		1.23123	0.790882	1.04197											1.9	44.6808	52.8055	53.6743	66.8243	79.232	75.6772
1.82278		2.31765	1.27612		2	1.02817		1.87156	1.97458		1.51538			26	15	30		43	45	17		0.989298	0.71556	0.913846											2	44.6809	55.3608	55.2366	67.6363	76.9765	79.9645
2		3.85897	1.70149		2.99206	1.90217		2.975	1.57143		3.01961			24	10	22		26	14	5		0.916375	0.749591	0.875316											2.1	42.7651	52.8057	53.6746	67.2332	78.3463	79.9651
1.9878		1.74157	1.19417		1.79775	1.19802		2.0873	1.58571		2.05941			21	31	4		36	41	14		0.87369	0.836333	0.84768											2.2	44.681	55.3611	56.7151	67.6369	78.3469	73.3395
1.36364		0.8	1.19708		2.4	1.40179		1.51402	1.82286		2.61739			32	21	21		44	29	1															2.3	44.6811	54.1139	52.0157	69.5853	78.3475	75.6794
1.98214		1	1.75182		1.81667	1.10101		1.92366	0.917647		1.24615			44	42	17		18	34	2															2.4	42.7653	52.8061	52.0158	67.6376	77.897	90.6514
1.59375		1.84615	1.32927		1.97436	1.52222		2.12048	1.34579		2.69231			46	30	2		33	27	8															2.5	44.6812	54.1141	48.335	67.6379	77.4412	89.0455
1.88889		1.93023	2		1.81818	2.33019		2.13333	2.47287		1.88415			48	34	11		20	12	12															2.6	42.7654	52.8064	53.6752	66.8265	76.9798	87.3792
1.43158		1.63934	1.5579		1.65686	1.38144		2.06796	1.1913		2.01961			38	25	23		24	42	16															2.7	48.0839	54.1144	48.3352	68.4312	78.3498	89.0474
2.2963		2.48	2.19658		2.27119	2.74257		1.64815	2.40146		1.38835			46	26	31		33	37	10															2.8	46.4452	55.3619	48.3353	68.0375	80.5314	87.381
1.68132		1.625	1.424		2.44565	1.51304		2.17969	1.25833		2.12					4				4															2.9	42.7656	56.5554	55.2377	66.8275	77.4435	87.3819
1.64754		2.37956	1.64		2.18812	1.57432		2.54546	1.92523		2.6536					35				19															3	46.4453	55.3622	55.2378	66.4144	78.7975	81.9526
																2				18															3.1	44.6816	55.3623	56.7162	68.0385	78.3521	87.3835
																1				19															3.2	42.7657	56.5559	52.0167	68.4328	80.5339	79.9734
control day1	KO day1	rescue day1	control day2	KOday2	rescue day2	control day3	KO day3	Rescue day3	control day4	KO day4	Rescue day4					2				3															3.3	40.6602	56.556	55.2383	67.6405	76.9839	79.974
1.32143	0.944444	1.57576	0.581395	1.21053	1.2963	1.08824	0.961538	1.02857	0.645161	0.24359	1.28571					21				18															3.4	42.7658	59.8633	53.6762	68.4335	78.3539	81.9554
2.53659	1.16667	0.833333	2.22581	1.27273	1.64	0.830189	1.05797	1.24138	1.2125	0.355556	1.46512																								3.5	44.6818	56.5564	55.2385	68.4338	80.1089	79.9753
1.12195	1.08571	0.944444	1.19355	0.904762	1.02857	1.44615	1.26531	0.847826	1.21154	0.661972	1.42857																								3.6	42.7659	55.3631	55.2387	68.0401	79.2421	75.6885
1.2037	0.75	1.07609	0.76087	0.5	1.53571	0.848485	1.02381	1.76389	0.757576	1.0678	1.57471																								3.7	44.6819	52.8079	53.6766	68.824	78.3557	81.9573
0.74359	0.84375	0.943396	0.818182	1.53846	1.71739	1.28	1.14894	1.37705	0.651515	0.375	1.68421																								3.8	44.6819	54.116	55.2389	67.6422	77.9052	79.9771
1.59794	1.4375	2.2963	1.35417	1.12329	2.18367	1.09091	0.769231	1.82	1.29032	0.666667	1.69841																								3.9	44.682	57.7018	55.2391	69.2098	78.3569	79.9778
0.676471	2.04	1.82279	0.953488	1.25	1.76667	1.37037	0.853659	1.66667	1.14286	0.893617	2.03175																								4	42.7662	55.3637	52.0177	67.6428	79.2444	79.9784
1.28431	0.961538	2.11538	1.23729	0.807229	1.53125	1.1039	0.948276	2.4186	1.02381	0.92	2.22917																								4.1	42.7662	56.5572	55.2393	68.8254	78.3581	75.6915
0.936709	0.730769	3.16	0.641026	0.755102	1.375	0.692308	1.14474	2.57692	0.777778	0.869565	1.35484																								4.2	44.6822	54.1165	53.6772	67.6435	77.451	73.3522
0.727273	0.680851	0.711538	0.878788	1.25714	0.785714	0.830769	1.17857	1.48077	0.666667	0.966667	1.13115																								4.3	40.6607	56.5575	53.6774	68.4365	78.3592	77.8954
1.02985	0.785714	1.52632	0.659574	0.967742	1.03846	0.852941	0.694444	1.5	0.978723	0.933333	0.891892																								4.4	48.085	54.1168	55.2398	66.4189	78.3598	77.896
1.32609	1.61765	1.30667	1.23404	1.18605	1.58333	1.30769	0.66	1.57143	1.86765	0.785714	2.1039																								4.5	44.6824	54.117	50.2455	68.4372	80.5417	75.6935
0.517241	1.24324	1.46667	1.125	0.571429	0.857143	0.606061	0.403846	1.38	0.5	0.629032	1.42623																								4.6	44.6824	54.1171	50.2456	69.9699	77.4533	79.9817
0.903846	0.622222	2.08974	0.793103	1	0.954545	0.72	1.33333	1.10909	0.72	0.733333	1.13044																								4.7	42.7666	59.8653	53.6778	69.2126	78.3616	73.3548
1.34286	1.05263	1.1087	1.21918	0.944444	1.08108	1.70175	1	1.88889	1.22222	0.333333	1.57895																								4.8	42.7666	54.1174	56.7186	68.8277	79.6853	73.3552
0.956522	1.47059	1.21053	0.787879	0.62069	1.86275	0.95	1.44444	2.05	0.833333	0.704545	1.76087																								4.9	44.6826	52.8096	55.2404	69.9709	77.4551	75.6955
1.09322	0.882353	1.32308	1.01754	0.865672	1.11321	1	0.770492	1.45	1.16667	0.783784	1.41667																								5	44.6826	55.3651	55.2405	66.8344	78.3633	75.696
0.990909	0.5	0.666667	1.12698	2.57143	0.909091	1.02381	0.761194	1.36585	1.05769		1.28571																								5.1	44.6827	56.5587	53.6784	69.9716	78.8099	73.3566
1.21311	1.27027	1.17391	0.980392	0.859649	1.64912	0.977778		1.5614	0.9		1.55556																								5.2	44.6828	54.1179	50.2463	68.8291	77.4568	77.9001
0.886364	1.22	0.777778	1.34483	1.14286	1.63077	2.10417		1.67273	0.910448		2.2233																								5.3	44.6828	56.559	52.0193	68.0459	78.8111	81.9665
1.00709		1.38889	0.830769		1.55556	1.11539		1.81818	1.0625		1.63889																								5.4	42.767	55.3657	53.6787	68.4403	78.3656	70.8581
1.12162		2.33333	0.833333		1.93443	0.929577		2.2	0.906667		1.6																								5.5	40.6613	55.3658	53.6789	69.2153	81.388	73.3586
0.743363		1	0.885246		1.34211	0.939024		1.78431	1.01667		1.29167																								5.6	42.767	52.8105	58.1245	66.8364	76.9972	70.8589
1.52941		1.95652	1.19444		1.61539	1.46154		1.62963	2.15625		1.25926																								5.7	42.7671	55.3661	56.7198	67.2451	76.0567	79.9875
1.03448		1.24138	1.09524		1.13793	1.38889		1.94118	1.83333		1.11429																								5.8	44.6831	57.7047	55.2416	67.2454	77.9168	73.36
0.763636		1.15385	0.740741		0.777778	0.816327		1.25641	1.11765		1.28571																								5.9	44.6832	55.3664	53.6794	68.8315	77.9173	81.9697
1.33846		0.741935	1.06061		1.43333	1.47761		1.86207	1.34211		1.73529																								6	46.4471	56.56	53.6796	68.8318	76.9994	79.9893
1.32759		1.39024	1		0.97561	0.923077		1.49315	0.918367		1.26582																								6.1	44.6833	55.3667	55.242	66.838	80.1244	77.905
1.76289		1.60377	2.35821		0.909091	2.10606		2.02439	2.20588		2.27451																								6.2	46.4473	55.3668	53.6798	68.0488	78.8164	68.1708
1.28846		1.39394	1.13514		1.48	1.10909		1.65625	0.767442		2.22034																								6.3	42.7675	52.8115	53.68	70.3485	78.3709	73.3626
1.13044		1.6087	1.16667		1.64407	1.325		1.90741	1.17742		2.29825																								6.4	44.6835	55.3671	55.2424	66.0068	78.8175	75.7031
																																			6.5	40.6619	54.1198	55.2426	67.6511	77.9208	85.6704
																																			6.6	40.6619	54.1199	52.021	67.248	78.8187	77.9077
																																			6.7	40.662	54.12	56.7212	68.8341	76.5358	70.8644
																																			6.8	48.0865	52.8121	55.243	67.2486	76.5363	77.9087
																																			6.9	44.6837	56.5613	53.6808	66.8405	77.0045	75.7059
																																			7	44.6838	51.4359	53.6809	68.0515	79.262	81.9761
																																			7.1	44.6839	58.8077	52.0216	67.2496	80.5572	73.3668
																																			7.2	38.3115	54.1207	50.2488	67.6534	79.6995	77.9109
																																			7.3	44.684	55.3684	53.6812	68.0524	80.1316	75.708
																																			7.4	42.768	55.3685	50.249	68.0528	79.2645	77.912
																																			7.5	42.7681	54.1211	53.6815	69.222	77.4701	77.9126
																																			7.6	42.7681	52.8132	55.244	67.2512	78.8246	70.8688
																																			7.7	44.6842	55.3689	55.2441	67.655	78.8252	75.71
																																			7.8	42.7682	52.8134	55.2443	68.8378	78.8258	75.7105
																																			7.9	42.7683	55.3692	55.2444	68.8381	79.7038	75.711
																																			8	44.6843	52.8137	52.0227	66.8441	79.2681	75.7116
																																			8.1	40.6627	55.3694	56.7231	67.2528	77.4736	75.7121
																																			8.2	42.7684	55.3696	56.7233	68.0554	79.2693	80.0013
																																			8.3	42.7685	58.8095	59.4682	67.2535	79.7062	75.7132
																																			8.4	44.6846	52.8143	59.4684	69.225	78.8294	77.9173
																																			8.5	42.7686	55.37	60.7505	66.8457	78.83	77.9178
																																			8.6	42.7687	55.3702	59.4688	67.658	80.5665	77.9184
																																			8.7	46.4487	52.8147	59.469	70.7255	77.4772	73.3748
																																			8.8	44.6848	54.1229	63.1637	67.2551	79.2729	81.9862
																																			8.9	40.6631	54.123	59.4694	67.659	77.9349	70.8751
																																			9	44.6849	55.3707	59.4696	68.0581	76.5491	73.3763
																																			9.1	48.0878	55.3709	61.9816	67.6596	76.5496	75.7173
																																			9.2	42.769	56.5646	58.1301	67.66	78.3879	73.3772
																																			9.3	46.4491	58.811	58.1303	68.8428	80.5706	75.7182
																																			9.4	42.7691	55.3713	59.4704	67.2571	77.019	77.9225
																																			9.5	42.7692	56.5651	58.1306	68.8435	78.3897	75.7193
																																			9.6	42.7692	52.8159	58.1308	67.6613	77.9389	75.7198
																																			9.7	48.0882	55.3718	59.4709	69.6104	77.9395	75.7203
																																			9.8	44.6854	52.8162	58.1312	68.0607	77.9401	77.9246
																																			9.9	48.0884	54.1244	59.4713	68.0611	77.9406	73.3807
																																			10	44.6855	54.1246	59.4715	67.6626	79.7162	73.3811
																																			10.1	42.7695	57.711	59.4717	66.8509	78.3932	77.9261
																																			10.2	46.4496	54.1248	56.7269	67.6633	77.0236	73.3821
																																			10.3	46.4497	55.3726	59.472	67.26	76.0828	73.3825
																																			10.4	44.6858	56.5664	55.2487	67.6639	79.7186	77.9276
																																			10.5	44.6858	56.5665	58.1324	67.6642	78.8417	75.7243
																																			10.6	44.6859	55.373	60.7546	66.439	76.0845	75.7248
																																			10.7	42.7699	54.1256	56.7278	68.8474	78.3966	70.8834
																																			10.8	42.7699	55.3733	56.7279	68.8478	77.9458	75.7257
																																			10.9	44.6861	54.1258	55.2495	67.6655	80.1531	75.7262
																																			11	44.6861	55.3736	55.2497	68.0646	79.7221	73.3859
																																			11.1	42.7701	55.3737	53.6873	67.2626	79.2864	80.0167
																																			11.2	46.4503	54.1262	55.2499	67.2629	78.3996	73.3869
																																			11.3	44.6863	52.8182	55.2501	69.2347	77.9488	75.7282
																																			11.4	42.7703	52.8183	56.7288	67.2636	78.4007	77.9328
																																			11.5	44.6864	55.3743	56.729	69.2354	78.8476	77.9333
																																			11.6	44.6865	51.4419	55.2505	68.0666	78.8482	73.3889
																																			11.7	44.6865	54.1269	53.6881	66.8561	80.585	77.9344
																																			11.8	46.4506	56.5683	52.0286	67.2649	79.727	77.935
																																			11.9	44.6867	56.5685	53.6883	68.0676	79.7276	80.0212
																																			12	46.4508	54.1273	55.251	67.6691	78.4044	70.8897
																																			12.1	46.4509	52.8192	52.029	68.8521	81.0101	70.8901
																																			12.2	42.7708	52.8193	50.2559	67.2662	77.4974	70.8905
																																			12.3	42.7708	55.3754	52.0292	66.4444	77.0358	75.7332
																																			12.4	46.451	57.7143	56.7302	65.6017	79.7306	73.3927
																																			12.5	46.4511	55.3757	52.0295	68.8534	76.5691	75.7342
																																			12.6	46.4512	52.8199	52.0296	67.671	78.4079	73.3936
																																			12.7	52.4352	55.3759	55.2519	68.0702	76.5702	80.0252
																																			12.8	46.4513	51.4434	53.6895	68.0705	78.409	70.8932
																																			12.9	42.7712	51.4435	53.6896	66.0275	79.7336	77.9404
																																			13	42.7713	54.1286	53.6897	69.6214	77.9587	75.7367
																																			13.1	46.4515	57.7153	52.0302	68.0715	77.9593	77.9415
																																			13.2	48.0906	52.8207	52.0303	68.466	78.4113	73.3966
																																			13.3	44.6876	56.5704	53.6901	68.4664	79.7359	70.8955
																																			13.4	42.7715	56.5706	52.0305	68.0725	77.9611	75.7386
																																			13.5	42.7716	54.1293	55.253	67.2704	79.7371	75.7391
																																			13.6	46.4519	59.8789	55.2531	68.0732	79.7378	75.7396
																																			13.7	44.6878	54.1296	55.2532	67.6746	78.4143	75.7401
																																			13.8	44.6879	56.5712	52.0311	66.0304	78.4149	75.7406
																																			13.9	46.4521	54.1299	52.0312	68.4683	78.8618	75.7411
																																			14	42.7719	54.13	52.0313	70.7436	79.3037	75.7417
																																			14.1	44.6881	54.1302	55.2537	70.744	78.863	77.9466
																																			14.2	48.0913	56.5718	55.2539	67.2727	79.7414	77.9472
																																			14.3	40.6661	54.1305	52.0317	68.0755	77.0473	75.7433
																																			14.4	44.6883	56.5721	55.2541	67.2734	77.0479	75.7438
																																			14.5	46.4524	51.4457	53.6916	67.2737	77.0484	75.7443
																																			14.6	42.7722	52.8226	53.6917	70.3768	78.8659	77.9493
																																			14.7	42.7723	54.131	52.0322	68.4711	80.6032	75.7453
																																			14.8	46.4526	54.1311	53.692	67.6783	76.5822	70.9026
																																			14.9	46.4527	51.4462	55.2548	68.0775	79.309	73.4048
																																			15	44.6886	55.3791	53.6922	66.8668	77.9704	77.9513
																																			15.1	46.4528	56.573	52.0326	68.8621	79.3102	73.4058
																																			15.2	49.626	49.9916	52.0328	68.4727	80.6062	77.9523
																																			15.3	49.6261	54.1317	50.2595	68.8628	77.9722	70.9049
																																			15.4	46.4531	52.8236	53.6927	66.8681	77.0536	73.4071
																																			15.5	44.689	57.7196	55.2555	66.4547	79.3126	75.7491
																																			15.6	46.4532	55.3807	50.2599	68.4741	78.4255	70.9062
																																			15.7	46.4533	55.3809	53.6931	68.0801	78.8725	75.75
																																			15.8	42.773	55.381	55.2559	66.0368	77.0559	77.9552
																																			15.9	48.0925	54.1334	50.2602	67.6819	77.5188	73.4095
																																			16	42.7731	54.1335	56.7349	67.2786	80.611	65.2902
																																			16.1	42.7732	49.9934	52.0338	66.4566	78.8748	70.9083
																																			16.2	46.4536	52.8254	48.3518	67.6828	80.1851	75.7523
																																			16.3	46.4537	54.1339	52.034	68.8661	77.5212	70.9092
																																			16.4	42.7733	56.5756	55.2567	67.6835	80.1863	73.4115
																																			16.5	46.4538	54.1341	55.2568	67.2802	79.7552	77.9585
																																			16.6	42.7735	52.8259	52.0344	68.4773	78.8779	70.9105
																																			16.7	48.093	54.1344	53.6943	67.2808	76.5932	70.9109
																																			16.8	44.6898	56.5762	52.0347	68.0837	77.981	70.9113
																																			16.9	42.7736	52.8263	52.0348	67.2814	77.0623	77.9603
																																			17	42.7737	56.5765	52.0349	69.2538	76.121	75.756
																																			17.1	46.4542	54.1349	52.035	67.6858	80.6176	73.4147
																																			17.2	46.4542	52.8267	53.6949	69.2545	78.4349	75.757
																																			17.3	46.4543	52.8268	55.2578	66.0416	77.9839	70.9136
																																			17.4	44.6902	51.45	55.2579	68.8697	77.9844	70.9139
																																			17.5	42.774	56.5771	55.2581	68.4803	80.1929	73.4165
																																			17.6	48.0936	55.3836	56.737	67.6874	78.8837	77.9637
																																			17.7	42.7741	54.1359	52.0358	67.2841	77.0669	77.9643
																																			17.8	46.4546	57.7231	52.0359	66.4621	79.7629	75.7599
																																			17.9	44.6905	56.5779	53.6958	68.0873	77.9874	73.4185
																																			18	49.628	56.5781	50.2626	68.0876	77.531	75.7608
																																			18.1	46.4548	55.3844	50.2627	67.2853	77.9885	73.4194
																																			18.2	44.6907	52.8282	55.259	68.0883	77.9891	75.7618
																																			18.3	44.6908	54.1367	53.6963	68.0886	79.3292	75.7623
																																			18.4	46.455	54.1369	52.0366	67.2863	78.4419	73.4208
																																			18.5	48.0942	58.8256	55.2594	67.6903	78.889	73.4213
																																			18.6	44.691	54.1372	58.1436	69.2591	77.5345	70.9194
																																			18.7	44.691	55.3852	55.2597	69.2595	78.4436	70.9198
																																			18.8	42.7748	54.1375	53.697	68.8744	77.9926	70.9202
																																			18.9	46.4554	57.7248	56.7388	68.8748	78.8913	75.765
																																			19	44.6912	54.1377	53.6973	66.8797	78.8919	73.4234
																																			19.1	42.775	55.3858	55.2602	67.2886	77.5373	75.7659
																																			19.2	44.6913	56.5798	58.1445	65.1933	77.5379	70.9219
																																			19.3	44.6914	55.3861	56.7394	68.876	78.8936	70.9223
																																			19.4	40.6691	58.827	56.7396	67.2896	78.8942	70.9227
																																			19.5	46.4557	56.5803	58.145	68.0926	77.9966	70.9231
																																			19.6	44.6916	56.5805	56.7399	68.8771	77.9972	73.426
																																			19.7	44.6916	55.3867	55.2612	69.2628	78.4494	73.4264
																																			19.8	48.0951	54.1389	55.2613	67.2909	79.3381	75.769
																																			19.9	46.456	55.387	53.6986	68.0939	78.8972	77.9747
																																			20	46.4561	56.5811	53.6987	68.4886	78.4512	73.4279
																																			20.1	44.6919	54.1393	59.4862	69.2642	78.4518	70.9258
																																			20.2	46.4562	55.3874	56.7408	67.696	76.6131	73.4287
																																			20.3	46.4563	51.4541	60.7689	68.4896	78.4529	75.7714
																																			20.4	46.4564	58.8286	52.0394	67.2929	76.6142	75.7719
																																			20.5	44.6922	56.5818	58.1466	68.0959	77.0829	80.0645
																																			20.6	42.7759	56.582	52.0397	67.6973	80.6386	77.9783
																																			20.7	44.6923	51.4547	53.6997	68.0966	78.0036	80.0657
																																			20.8	48.0958	55.3883	52.0399	66.8855	79.3439	73.4318
																																			20.9	46.4567	55.3884	55.2629	67.2945	78.0047	70.9296
																																			21	42.7761	54.1406	58.1473	66.8861	78.9036	75.775
																																			21.1	46.4568	54.1407	55.2632	68.8821	77.5488	73.4332
																																			21.2	48.0961	52.8323	53.7004	68.0982	80.2149	80.0683
																																			21.3	42.7763	54.141	52.0406	66.4733	79.7836	70.9314
																																			21.4	49.6304	52.8326	53.7007	66.8874	78.4594	73.4346
																																			21.5	46.4571	57.7286	55.2637	66.8877	78.0083	75.7774
																																			21.6	49.6305	56.5834	55.2639	69.2692	78.4606	75.778
																																			21.7	49.6306	55.3895	52.0411	67.2971	80.6453	75.7785
																																			21.8	46.4574	54.1417	53.7012	66.8887	79.7867	75.779
																																			21.9	46.4574	55.3898	53.7013	68.8847	80.2193	77.985
																																			22	46.4575	52.8334	56.7434	68.885	77.5542	73.4375
																																			22.1	49.631	51.4565	50.2679	68.4955	80.2205	73.438
																																			22.2	49.6311	54.1422	55.2647	66.89	77.5554	70.9355
																																			22.3	46.4577	56.5843	50.2681	64.7673	80.649	70.9359
																																			22.4	51.0757	54.1425	53.7019	68.1021	78.4654	77.9874
																																			22.5	49.6313	56.5846	52.042	69.6534	79.3542	75.7823
																																			22.6	46.458	57.7303	53.7022	67.7038	78.4666	73.4402
																																			22.7	44.6937	56.585	53.7023	66.4778	79.7922	75.7833
																																			22.8	46.4581	55.3911	55.2654	69.2732	78.9145	75.7838
																																			22.9	48.0974	57.7307	52.0425	67.7047	79.3567	68.2446
																																			23	48.0975	55.3914	55.2657	68.8884	78.0172	70.939
																																			23.1	46.4584	57.7311	53.7028	67.3016	76.6299	70.9394
																																			23.2	48.0977	54.1437	55.2659	68.1047	77.0987	73.4428
																																			23.3	51.0765	57.7314	56.7451	67.3022	77.5618	73.4433
																																			23.4	48.0979	54.144	52.0432	66.8938	77.5623	77.9921
																																			23.5	46.4587	55.3921	56.7454	67.7067	78.02	68.247
																																			23.6	48.098	56.5863	53.7035	68.106	78.9191	70.9415
																																			23.7	49.6323	52.8358	55.2666	66.8948	77.5641	70.9419
																																			23.8	49.6324	54.1445	55.2668	68.1067	80.2307	73.4454
																																			23.9	48.0983	55.3927	58.1514	66.0626	78.4742	73.4459
																																			24	46.4591	55.3928	58.1516	66.4819	78.9214	75.7891
																																			24.1	46.4592	56.587	52.0441	68.502	77.1038	75.7896
																																			24.2	44.6949	56.5872	56.7464	67.3051	78.0241	73.4473
																																			24.3	46.4593	54.1452	55.2675	67.3054	80.2337	70.9445
																																			24.4	48.0986	56.5875	55.2677	66.0641	78.4771	68.2506
																																			24.5	44.6951	56.5877	56.7469	66.8973	78.0259	70.9452
																																			24.6	46.4595	55.3937	55.268	67.3063	78.925	77.9976
																																			24.7	48.0989	54.1458	55.2681	68.1095	78.9256	68.2518
																																			24.8	48.0989	54.1459	56.7473	68.1099	77.5705	75.7927
																																			24.9	44.6953	55.3942	56.7475	70.0385	78.9267	75.7932
																																			25	44.6954	55.3943	55.2686	68.1106	75.2002	70.9474
																																			25.1	48.0992	54.1463	52.0455	68.5053	79.8064	70.9478
																																			25.2	48.0992	52.8378	55.2688	69.2811	79.3702	75.7945
																																			25.3	44.6956	54.1466	55.269	66.4861	77.5733	68.2543
																																			25.4	46.4601	54.1467	53.706	67.309	80.6677	75.7954
																																			25.5	46.4601	59.8981	53.7062	66.0676	78.0317	73.4529
																																			25.6	44.6958	52.8383	53.7063	67.7134	78.4842	70.9499
																																			25.7	48.0996	54.1472	53.7064	68.1128	79.81	70.9503
																																			25.8	48.0997	52.8386	50.2726	63.8884	77.5763	70.9507
																																			25.9	48.0998	54.1474	53.7066	68.5079	80.6708	73.4545
																																			26	48.0998	57.7354	53.7068	66.9021	78.9333	70.9515
																																			26.1	48.0999	55.3958	55.27	67.3112	79.3756	70.9519
																																			26.2	44.6962	52.8391	52.0469	68.5089	78.9345	70.9523
																																			26.3	44.6963	54.148	52.047	66.903	78.9351	75.7993
																																			26.4	49.6344	54.1481	52.0471	67.716	78.9357	70.9532
																																			26.5	48.1002	56.5905	53.7074	68.8998	77.5804	70.9535
																																			26.6	49.6346	52.8397	53.7075	68.5102	78.4901	73.4575
																																			26.7	46.4611	54.1485	53.7076	67.717	78.4907	75.8011
																																			26.8	48.1005	57.7365	52.0476	66.4908	78.4913	73.4584
																																			26.9	44.6968	52.8401	53.7079	67.7176	77.5827	70.9553
																																			27	46.4613	56.5912	52.0478	68.117	78.0405	83.9721
																																			27.1	49.635	56.5914	55.2713	66.9056	78.493	73.4599
																																			27.2	48.1008	55.3974	52.048	67.3147	77.1217	73.4604
																																			27.3	49.6352	57.7373	52.0482	67.7189	80.2517	70.9572
																																			27.4	46.4616	57.7375	50.2744	67.3153	78.4948	73.4612
																																			27.5	46.4617	54.1497	53.7086	68.1187	78.4954	78.0112
																																			27.6	48.1011	54.1498	53.7087	66.9072	77.5868	73.4622
																																			27.7	51.0801	54.1499	55.272	68.9038	79.3851	73.4627
																																			27.8	51.0802	56.5924	52.0488	67.3166	76.6568	73.4631
																																			27.9	49.6357	51.4642	53.7091	67.317	78.4977	68.265
																																			28	49.6358	56.5927	55.2724	69.2903	81.1065	73.4639
																																			28.1	52.4475	59.9021	53.7094	67.7215	78.4989	80.1018
																																			28.2	46.4623	57.7387	53.7095	67.3179	76.1849	78.0147
																																			28.3	48.1017	60.9279	55.2728	67.3183	78.0481	68.2667
																																			28.4	46.4624	56.5934	53.7098	66.0767	78.0486	70.962
																																			28.5	46.4625	55.3994	55.2731	68.9064	78.5012	75.8096
																																			28.6	49.6363	55.3995	53.71	68.5167	80.6871	70.9628
																																			28.7	48.1021	55.3997	56.7526	67.7235	78.5024	73.4671
																																			28.8	51.0811	55.3998	55.2735	68.1229	78.051	75.811
																																			28.9	46.4628	54.1517	53.7104	68.9077	75.7086	68.2692
																																			29	44.6984	56.5943	52.0503	68.1236	80.6894	75.8119
																																			29.1	46.463	55.4002	55.2739	67.7248	78.0527	73.4689
																																			29.2	49.6368	55.4004	53.7108	67.7251	78.5053	70.9654
																																			29.3	51.0816	57.7404	53.711	66.9127	78.0539	73.4697
																																			29.4	48.1026	57.7406	50.2768	69.6764	80.2643	78.0203
																																			29.5	48.1027	57.7408	53.7112	67.3222	77.5978	68.2716
																																			29.6	49.6372	55.401	50.277	67.3225	75.7126	70.9671
																																			29.7	49.6373	55.4012	53.7114	66.914	78.9551	73.4715
																																			29.8	48.103	54.1531	53.7115	68.1262	76.6682	73.4719
																																			29.9	48.1031	58.8432	53.7117	67.7274	80.6948	68.2732
																																			30	44.6992	57.7416	55.2751	68.9114	79.8357	73.4727
																																			30.1	44.6992	54.1535	50.2776	67.3241	79.3993	73.4732
																																			30.2	46.4638	54.1536	50.2777	67.7284	79.3999	75.8173
																																			30.3	49.6377	57.742	56.7547	66.9159	78.9587	68.2748
																																			30.4	46.464	56.5965	52.052	68.1282	76.6717	70.9703
																																			30.5	46.4641	57.7424	58.1607	68.1285	77.6035	75.8186
																																			30.6	46.4641	56.5968	56.7551	66.0837	76.6728	73.4754
																																			30.7	49.638	57.7427	53.7127	66.9171	75.7187	73.4758
																																			30.8	46.4643	55.4029	55.2761	66.5035	77.1423	75.82
																																			30.9	48.1038	57.743	53.713	67.7306	78.962	75.8205
																																			31	44.6999	55.4032	53.7131	66.5041	77.6063	70.973
																																			31.1	49.6384	57.7433	55.2766	68.1304	77.144	65.3504
																																			31.2	48.1041	55.4035	55.2767	68.9153	80.2749	70.9737
																																			31.3	46.4647	55.4036	58.1619	67.3279	77.1452	70.9741
																																			31.4	46.4647	56.598	52.0533	66.0862	79.4069	68.2791
																																			31.5	48.1043	52.8467	55.2771	67.3285	78.5187	70.9748
																																			31.6	46.4649	54.1557	53.7139	68.9166	79.4081	75.8233
																																			31.7	46.465	55.4042	55.2774	68.5269	80.7056	65.3525
																																			31.8	44.7004	57.7444	50.2797	66.9206	78.0684	73.4803
																																			31.9	49.639	56.5988	53.7143	68.5276	78.968	68.281
																																			32	46.4652	54.1563	53.7144	66.9213	78.0696	80.1201
																																			32.1	44.7007	57.7449	52.0542	68.1337	79.8481	68.2818
																																			32.2	40.6775	54.1566	56.7574	68.134	78.9698	73.4821
																																			32.3	42.7841	56.5994	50.2803	69.686	78.0713	75.8264
																																			32.4	42.7841	59.9092	56.7576	68.9193	78.0719	73.483
																																			32.5	44.7009	57.7455	53.7151	68.135	79.4135	73.4834
																																			32.6	46.4655	56.5999	53.7152	69.6871	78.0731	75.8279
																																			32.7	44.701	56.6001	55.2787	65.6658	77.6162	73.4844
																																			32.8	44.7011	57.746	53.7155	67.7368	76.6853	75.8288
																																			32.9	44.7011	58.8481	56.7583	70.4386	77.1544	73.4853
																																			33	46.4658	56.6006	53.7158	67.7375	77.6179	75.8298
																																			33.1	46.4659	56.6007	52.0554	67.3338	78.528	73.4863
																																			33.2	48.1055	54.1581	52.0555	68.5319	77.1561	73.4867
																																			33.3	42.7847	57.7468	50.2815	68.1377	77.1566	70.9826
																																			33.4	42.7847	59.9109	55.2796	68.9227	80.2881	73.4876
																																			33.5	42.7848	59.9111	52.0559	65.2381	81.5585	73.488
																																			33.6	42.7848	57.7474	52.056	67.7394	79.8571	70.9838
																																			33.7	42.7849	57.7475	58.1652	68.139	78.9786	73.4888
																																			33.8	44.7017	59.9117	55.2802	68.924	77.1597	70.9847
																																			33.9	48.1059	57.7479	55.2803	67.7404	78.0806	75.8338
																																			34	44.7018	54.1595	55.2804	69.3104	79.4223	70.9855
																																			34.1	42.7851	57.7482	55.2806	68.1403	78.0818	73.4906
																																			34.2	38.3269	55.4082	52.0568	68.9254	78.9816	70.9863
																																			34.3	46.4666	58.8505	50.2827	67.7418	79.4241	70.9867
																																			34.4	42.7853	58.8507	56.7604	68.9261	78.5358	70.9871
																																			34.5	44.7021	58.8509	53.7177	69.6936	78.0842	75.8365
																																			34.6	46.4668	55.4088	53.7178	66.5158	80.2954	75.837
																																			34.7	44.7022	56.6034	52.0574	68.9271	78.5375	70.9885
																																			34.8	44.7023	56.6035	52.0575	68.1427	77.1655	75.8379
																																			34.9	42.7855	58.8515	55.2816	66.5168	74.2631	73.4941
																																			35	46.467	57.7497	53.7183	67.7441	78.9862	73.4946
																																			35.1	42.7857	55.4096	56.7613	66.5174	78.0876	70.9902
																																			35.2	42.7857	55.4098	52.058	68.144	76.699	70.9906
																																			35.3	46.4672	57.7502	53.7187	67.341	78.0887	68.2949
																																			35.4	44.7026	56.6045	52.0583	67.3413	76.7001	70.9913
																																			35.5	44.7027	55.4102	56.7619	64.8084	78.0898	75.8409
																																			35.6	44.7027	57.7507	52.0585	66.933	77.6329	70.9922
																																			35.7	40.6794	56.605	53.7192	66.5192	78.091	70.9926
																																			35.8	42.7861	58.853	56.7623	67.3426	78.5438	78.0496
																																			35.9	40.6795	59.9153	56.7624	66.9339	80.303	73.4984
																																			36	46.4676	55.4131	53.7196	67.7472	78.545	75.8433
																																			36.1	42.7862	56.6077	55.2833	67.3435	76.7041	73.4993
																																			36.2	42.7863	55.4134	55.2834	66.1015	78.9932	78.0517
																																			36.3	44.7031	56.608	56.763	67.3441	78.5467	75.8448
																																			36.4	42.7864	54.1651	53.7202	68.5424	77.1745	73.5008
																																			36.5	44.7032	57.7543	58.1692	67.7488	78.5479	75.8458
																																			36.6	44.7033	56.6085	58.1694	66.9361	78.5484	75.8463
																																			36.7	44.7033	56.6086	55.2842	68.5434	78.9961	75.8468
																																			36.8	42.7866	57.7548	55.2843	67.3457	79.4388	78.0548
																																			36.9	44.7035	58.857	55.2844	70.4521	77.6404	75.8479
																																			37	40.6801	57.7551	52.0604	69.3203	76.7092	75.8484
																																			37.1	44.7036	55.4148	53.7212	68.9349	77.1784	73.5043
																																			37.2	44.7036	56.6095	59.5111	66.9381	77.642	70.9995
																																			37.3	44.7037	54.1665	55.285	67.7515	77.6426	73.5051
																																			37.4	44.7038	57.7557	56.7647	68.1511	77.6432	75.8502
																																			37.5	40.6803	52.8576	52.0611	68.5461	79.88	71.0008
																																			37.6	48.1082	56.6101	53.7219	67.7525	79.0013	71.0012
																																			37.7	48.1083	52.8579	56.7651	68.1521	78.5548	73.5068
																																			37.8	44.704	57.7563	52.0615	67.7531	77.1824	73.5073
																																			37.9	42.7872	57.7565	55.2858	66.9404	79.0031	75.8525
																																			38	42.7873	58.8588	58.1715	68.9379	77.6467	73.5082
																																			38.1	44.7042	55.4163	56.7657	67.35	78.1048	68.3069
																																			38.2	44.7042	55.4164	53.7227	68.9386	79.0049	71.0037
																																			38.3	42.7874	54.168	53.7229	67.3507	80.7452	73.5094
																																			38.4	46.4691	59.9216	55.2866	70.084	78.1066	75.8547
																																			38.5	46.4692	57.7575	53.7231	69.707	79.886	71.005
																																			38.6	42.7876	55.4171	53.7232	68.94	78.1078	73.5108
																																			38.7	44.7045	59.9221	53.7234	69.3261	75.7637	75.8561
																																			38.8	44.7046	54.1688	53.7235	69.3265	78.1089	71.0063
																																			38.9	46.4694	58.8603	52.0629	65.2552	76.2454	73.5121
																																			39	42.7879	57.7583	53.7237	66.944	78.5624	71.0071
																																			39.1	44.7048	59.9229	56.7671	68.1568	77.653	71.0075
																																			39.2	42.788	54.1694	55.2876	66.9446	78.1112	68.3113
																																			39.3	40.6813	56.6128	56.7674	69.3281	77.191	75.8587
																																			39.4	40.6814	59.9234	53.7243	68.5525	79.0118	73.5142
																																			39.5	42.7881	55.4185	56.7677	68.1581	75.2813	71.0092
																																			39.6	42.7882	55.4187	53.7246	66.1125	77.1926	75.86
																																			39.7	42.7882	59.9239	53.7247	67.3553	79.4557	75.8605
																																			39.8	42.7883	55.419	55.2885	67.3556	77.6569	78.069
																																			39.9	44.7052	57.7598	53.725	70.4625	78.1152	71.011
																																			40	42.7884	55.4193	55.2888	66.9472	78.5681	75.862
																																			40.1	42.7884	55.4194	52.0645	69.7124	79.4581	65.3858
																																			40.2	44.7054	57.7603	58.1747	65.6896	79.4587	73.5178
																																			40.3	44.7054	55.4198	53.7255	67.3573	79.0171	71.0126
																																			40.4	46.4703	55.4199	56.769	69.3318	78.5705	73.5186
																																			40.5	42.7887	55.42	55.2895	69.7137	79.8978	71.0134
																																			40.6	44.7056	55.4202	56.7693	68.1618	78.5717	75.8646
																																			40.7	42.7888	54.1716	56.7694	66.5354	80.7595	75.8651
																																			40.8	42.7888	55.4205	55.2899	66.9498	77.6628	71.0148
																																			40.9	44.7058	58.8636	52.0656	68.5575	80.7608	75.866
																																			41	40.6822	55.4208	55.2902	68.5578	79.4636	68.3187
																																			41.1	40.6822	54.1722	53.7266	69.3342	80.7621	75.8669
																																			41.2	46.4707	58.864	52.066	68.5585	78.5754	73.5222
																																			41.3	44.706	55.4212	56.7702	68.9491	80.7633	78.076
																																			41.4	40.6824	55.4214	53.727	70.4677	76.7344	71.0174
																																			41.5	42.7892	55.4215	52.0664	69.3356	78.5772	68.3208
																																			41.6	42.7892	52.8636	58.1767	66.9525	78.1253	68.3211
																																			41.7	44.7062	56.6165	58.1769	68.1655	79.0256	75.8696
																																			41.8	40.6826	55.422	56.771	68.1658	80.3384	73.5248
																																			41.9	40.6826	55.4221	53.7278	68.9511	77.6694	71.0194
																																			42	42.7894	54.1735	53.7279	66.9538	79.0274	68.3227
																																			42.1	42.7895	52.8643	55.2917	68.5616	80.3402	75.8713
																																			42.2	40.6828	56.6172	53.7281	68.1671	81.1923	71.0206
																																			42.3	46.4713	55.4227	52.0674	67.7681	79.4715	71.021
																																			42.4	40.6829	55.4228	52.0676	67.7684	78.1302	73.5273
																																			42.5	42.7897	57.7638	53.7285	67.7687	77.2097	71.0218
																																			42.6	42.7897	55.4231	58.1782	67.3649	79.031	73.5282
																																			42.7	42.7898	55.4233	53.7288	66.5419	77.6741	68.3254
																																			42.8	42.7898	56.6181	53.7289	68.1691	78.1325	73.529
																																			42.9	42.7899	55.4236	52.0682	65.6983	78.133	73.5294
																																			43	44.7069	54.1749	53.7292	68.5645	79.913	68.3266
																																			43.1	44.707	55.4238	53.7293	66.9573	79.034	71.0242
																																			43.2	42.7901	57.7649	52.0686	67.771	79.0346	65.3975
																																			43.3	42.7901	55.4241	53.7295	68.5655	78.5879	71.0249
																																			43.4	42.7902	55.4246	58.1793	66.5441	78.5885	73.5314
																																			43.5	42.7902	56.6195	53.7298	67.7719	80.3487	73.5318
																																			43.6	42.7903	56.6199	52.0691	66.5447	79.9167	68.3288
																																			43.7	42.7903	56.62	50.2946	65.2703	75.7923	68.3291
																																			43.8	44.7073	57.7664	59.521	66.9595	79.4805	80.1766
																																			43.9	42.7904	55.4256	53.7303	66.5456	78.139	65.4001
																																			44	44.7075	54.1769	53.7305	69.3439	78.1395	75.8794
																																			44.1	44.7075	56.6206	53.7306	67.3696	78.1401	68.3308
																																			44.2	40.6838	55.426	53.7307	68.9587	76.7506	73.5347
																																			44.3	46.4725	57.7672	53.7309	68.5687	76.7511	68.3315
																																			44.4	40.6839	52.8681	53.731	67.3706	80.3541	65.4019
																																			44.5	42.7907	55.4265	52.0702	68.5694	79.4846	73.5358
																																			44.6	44.7078	56.6214	55.2951	68.96	79.0429	73.5363
																																			44.7	44.7078	56.6215	55.2952	68.1753	76.7535	73.5367
																																			44.8	44.7079	56.6217	53.7315	66.9628	79.044	75.8828
																																			44.9	42.791	57.7681	56.7753	68.1759	76.7546	75.8833
																																			45	44.708	51.491	55.2956	68.1763	80.3577	68.3343
																																			45.1	42.7911	56.6221	55.2958	68.1766	78.5985	73.5385
																																			45.2	42.7911	55.4275	53.7321	67.7775	77.6886	73.539
																																			45.3	44.7082	55.4276	53.7322	68.5721	77.2259	73.5394
																																			45.4	40.6844	57.7689	58.1822	67.7781	79.0476	71.0335
																																			45.5	42.7913	56.6228	52.0715	66.5508	78.1482	71.0339
																																			45.6	40.6845	55.4281	52.0716	67.3745	76.7586	75.8864
																																			45.7	42.7914	56.6231	52.0717	66.5514	77.2281	73.5412
																																			45.8	42.7914	57.7695	52.0719	67.3752	79.4922	71.0352
																																			45.9	42.7915	56.6234	55.2968	66.552	79.0505	68.3379
																																			46	42.7915	54.1799	56.7768	66.1329	78.1511	71.0359
																																			46.1	42.7916	54.18	52.0722	66.5526	80.3643	73.5428
																																			46.2	44.7087	55.429	53.7333	67.7806	77.6944	75.8891
																																			46.3	42.7917	55.4291	55.2974	65.2784	78.6054	73.5437
																																			46.4	42.7917	55.4293	55.2975	68.5756	79.0534	68.3399
																																			46.5	40.6849	55.4294	56.7775	66.5539	78.6066	75.8904
																																			46.6	44.7089	54.1807	53.7339	68.1814	77.6967	73.545
																																			46.7	42.7919	54.1808	52.073	68.1817	77.2339	73.5455
																																			46.8	44.709	54.1809	53.7341	68.182	76.7654	73.5459
																																			46.9	40.6851	51.4935	52.0733	68.5772	78.1563	73.5464
																																			47	42.792	54.1812	55.2983	67.7832	78.6095	75.8928
																																			47.1	42.7921	55.4302	55.2985	66.9701	77.2361	73.5473
																																			47.2	42.7921	54.1815	55.2986	68.1834	77.2367	71.0411
																																			47.3	44.7093	56.6254	52.0738	67.3799	79.501	71.0415
																																			47.4	42.7922	54.1817	53.7349	66.5568	79.0592	75.8946
																																			47.5	46.4743	52.8724	55.299	68.5792	76.7693	71.0424
																																			47.6	40.6855	54.182	55.2991	67.3809	77.239	71.0428
																																			47.7	40.6855	52.8726	53.7353	66.972	79.5034	73.5498
																																			47.8	40.6855	54.1823	52.0744	67.7858	78.1615	73.5503
																																			47.9	42.7925	54.1824	55.2995	67.7861	79.5046	68.346
																																			48	46.4746	52.873	58.1859	67.3822	79.5052	71.0444
																																			48.1	44.7097	52.8731	56.7797	68.1863	79.5058	75.8976
																																			48.2	42.7927	55.4317	55.3	68.1866	79.064	78.1071
																																			48.3	46.4748	55.4319	55.3001	68.5818	78.1645	73.5525
																																			48.4	42.7928	54.1831	55.3003	68.5821	78.1651	73.553
																																			48.5	44.7099	55.4321	58.1867	68.1876	78.1656	73.5534
																																			48.6	46.475	56.6272	52.0755	67.7884	77.7082	71.047
																																			48.7	40.686	56.6277	55.3007	66.1414	77.7088	75.9005
																																			48.8	44.7101	52.8744	50.3009	66.9755	80.3804	68.3497
																																			48.9	44.7102	54.1841	52.0759	67.3851	78.6206	73.5551
																																			49	42.7931	56.6281	52.076	67.7897	79.0687	68.3505
																																			49.1	44.7103	54.1844	52.0761	66.1426	77.7112	75.9022
																																			49.2	40.6863	56.6284	58.1876	67.386	79.0699	73.5564
																																			49.3	42.7933	54.1847	53.7375	68.5851	79.0705	78.1123
																																			49.4	42.7933	55.4338	55.3016	66.9774	76.7803	75.9037
																																			49.5	40.6864	54.1849	53.7377	67.7913	77.25	78.1134
																																			49.6	46.4755	56.629	55.3019	66.5637	78.6247	71.0515
																																			49.7	44.7106	54.1852	52.0769	69.3627	78.6253	78.1144
																																			49.8	40.6866	55.4344	52.077	68.5867	80.8146	71.0524
																																			49.9	42.7936	58.8783	53.7382	67.7926	78.1738	73.5598
																																			50	40.6867	55.4347	55.3024	66.565	80.3876	80.2064
																																			50.1	46.4758	52.8762	55.3025	68.5877	79.0753	80.207
																																			50.2	48.1157	55.4349	53.7386	68.1931	78.6283	75.9078
																																			50.3	42.7938	51.4983	52.0776	67.7939	77.7182	73.5619
																																			50.4	42.7939	52.8765	55.3029	66.1467	76.3111	75.9088
																																			50.5	46.4761	55.4353	56.7831	70.4983	79.0776	73.5628
																																			50.6	46.4761	52.8768	55.3032	66.567	79.9584	75.9098
																																			50.7	44.7112	51.4987	53.7393	69.3661	77.7205	73.5638
																																			50.8	44.7113	55.4357	56.7835	67.3912	76.7883	73.5642
																																			50.9	42.7942	55.4359	55.3037	67.3916	79.9601	75.9112
																																			51	44.7114	54.187	60.8148	68.1958	78.1803	78.1211
																																			51.1	40.6873	58.8801	53.7399	68.1961	79.5237	78.1217
																																			51.2	44.7115	57.7777	53.74	68.1964	77.7234	73.5662
																																			51.3	44.7115	56.6315	56.7843	68.1968	78.6348	78.1227
																																			51.4	44.7116	54.1876	53.7403	68.592	79.5255	75.9139
																																			51.5	44.7117	54.1877	52.0792	67.3935	79.5261	71.0604
																																			51.6	42.7946	54.1878	53.7406	68.1978	78.6366	73.5681
																																			51.7	42.7946	55.437	55.3048	66.9849	77.7263	75.9152
																																			51.8	44.7118	56.6322	55.3049	67.7988	78.6377	75.9158
																																			51.9	46.4769	54.1883	55.3051	67.3948	77.7275	71.0622
																																			52	44.712	55.4375	53.7411	68.1991	79.0865	73.57
																																			52.1	42.7948	55.4376	53.7412	67.7998	76.3208	71.063
																																			52.2	42.7949	52.879	55.3055	65.7275	78.1873	73.5708
																																			52.3	42.7949	54.1888	53.7415	68.2	79.5308	73.5713
																																			52.4	42.795	52.8792	53.7416	67.3964	78.1884	75.9185
																																			52.5	40.688	54.1891	53.7418	66.573	78.189	71.0648
																																			52.6	44.7123	54.1892	56.7861	66.5733	79.5326	75.9194
																																			52.7	40.6881	51.5014	55.3062	68.2013	78.643	71.0656
																																			52.8	44.7124	54.1894	55.3063	66.9884	80.4045	73.5735
																																			52.9	42.7952	55.4387	53.7423	66.9887	79.0918	73.574
																																			53	42.7953	54.1897	53.7424	67.8027	77.2703	73.5744
																																			53.1	40.6883	56.634	52.0813	67.3986	78.1926	78.1314
																																			53.2	44.7126	55.4391	55.3069	67.3989	75.8459	71.0678
																																			53.3	42.7954	57.7808	50.3065	66.9899	79.9745	78.1324
																																			53.4	44.7127	57.781	56.7872	68.989	76.3281	71.0687
																																			53.5	38.3363	57.7818	53.7431	66.5762	76.3287	71.0691
																																			53.6	44.7128	55.4404	55.3074	66.9909	79.0958	73.5771
																																			53.7	44.7129	54.1914	55.3075	66.5768	79.0964	71.0699
																																			53.8	44.7129	55.4407	55.3077	66.5771	78.1966	73.578
																																			53.9	42.7958	57.7824	53.7436	66.9918	78.1971	73.5784
																																			54	40.6887	55.441	53.7438	66.9921	78.6506	73.5789
																																			54.1	42.7959	55.4411	56.7882	67.4018	76.8072	65.4409
																																			54.2	40.6888	54.1921	58.1949	67.8065	76.3326	73.5797
																																			54.3	42.796	54.1922	53.7442	66.5787	79.0999	73.5801
																																			54.4	42.796	55.4415	55.3085	65.7342	78.6528	73.5806
																																			54.5	44.7133	55.4417	52.0831	67.8074	77.7424	73.581
																																			54.6	40.689	54.1927	53.7446	67.8077	79.5443	73.5815
																																			54.7	46.4785	56.6371	53.7447	68.2077	77.7436	73.5819
																																			54.8	46.4786	52.8831	53.7448	66.9946	77.7441	75.9295
																																			54.9	46.4787	57.7839	53.745	65.3051	79.1034	68.3758
																																			55	46.4787	54.1932	53.7451	67.809	78.6564	75.9303
																																			55.1	44.7137	56.6377	53.7452	68.209	78.6569	62.2225
																																			55.2	44.7137	55.4427	53.7453	67.4052	77.7465	75.9311
																																			55.3	46.4789	56.638	56.7899	68.9951	77.747	71.0766
																																			55.4	44.7139	52.884	52.0843	68.605	78.6587	68.3777
																																			55.5	48.119	54.1939	53.7457	66.5824	77.2845	71.0773
																																			55.6	44.714	54.1941	55.3101	67.811	77.7487	73.5856
																																			55.7	48.1192	52.8844	55.3103	67.8113	79.1081	73.5861
																																			55.8	44.7141	55.4435	56.7906	68.6063	78.2081	78.1438
																																			55.9	44.7142	56.6388	53.7463	68.6066	76.8174	78.1444
																																			56	46.4794	54.1946	56.7909	67.8123	79.9904	73.5876
																																			56.1	46.4795	57.7857	53.7466	66.9988	76.8185	75.9353
																																			56.2	46.4795	54.1949	58.1978	68.9981	78.6633	73.5885
																																			56.3	44.7145	54.195	53.7469	68.608	78.6639	73.589
																																			56.4	42.7972	55.4444	55.3113	68.6083	79.1122	75.9368
																																			56.5	46.4797	57.7863	55.3114	68.6087	78.2122	71.0819
																																			56.6	44.7147	55.4447	53.7473	68.609	78.2127	73.5903
																																			56.7	44.7147	54.1956	52.086	68.6093	76.8219	73.5908
																																			56.8	44.7148	54.1957	55.3118	68.6097	79.9951	73.5912
																																			56.9	44.7148	54.1959	55.312	67.8153	79.1152	75.9391
																																			57	40.6904	57.787	56.7923	67.4112	78.668	75.9396
																																			57.1	44.7149	55.4454	53.7479	68.6107	80.8585	78.1503
																																			57.2	40.6905	56.6407	53.7481	66.1683	77.758	78.1509
																																			57.3	42.7977	55.4457	55.3125	68.2163	79.9982	73.5938
																																			57.4	44.7151	55.4459	58.1996	67.8169	78.2175	71.086
																																			57.5	44.7152	55.446	55.3128	66.1692	80.4325	73.5946
																																			57.6	38.3384	56.6413	55.313	67.4131	78.2187	71.0868
																																			57.7	44.7153	55.4463	52.0873	66.5895	79.5628	73.5955
																																			57.8	42.798	55.4464	53.7489	68.6129	78.2199	71.0876
																																			57.9	42.798	56.6418	55.3134	67.0047	78.6734	65.4559
																																			58	46.4806	56.642	55.3135	67.4144	77.7628	71.0883
																																			58.1	42.7982	57.7888	55.3137	67.8192	80.4362	73.597
																																			58.2	42.7982	57.7889	56.7941	67.8195	78.6752	73.5975
																																			58.3	44.7156	55.4472	53.7496	66.5914	78.6758	80.2475
																																			58.4	40.6911	55.4474	52.0882	68.6149	81.2905	71.0902
																																			58.5	44.7157	55.4475	58.2012	70.1516	77.302	71.0905
																																			58.6	40.6912	56.6432	55.3144	68.6156	80.8678	68.3911
																																			58.7	40.6913	54.1988	55.3145	67.4167	78.6783	73.5997
																																			58.8	44.7159	55.4483	53.7503	68.2212	79.5695	73.6001
																																			58.9	44.7159	54.1991	55.3148	69.3933	79.1273	78.1587
																																			59	42.7986	52.8893	55.3149	70.5271	78.6801	71.0927
																																			59.1	44.716	54.1994	56.7954	67.8225	80.8709	73.6015
																																			59.2	44.7161	57.7908	53.7508	69.0082	80.0099	73.602
																																			59.3	46.4814	58.8937	55.3154	67.0093	80.0105	71.0939
																																			59.4	44.7162	56.6444	55.3155	67.419	80.4443	71.0943
																																			59.5	44.7163	52.89	50.3144	67.8238	79.131	78.1615
																																			59.6	42.799	57.7914	56.7961	69.0095	80.0124	71.0952
																																			59.7	46.4816	55.4496	50.3146	68.6193	81.2988	73.6042
																																			59.8	42.7991	55.4498	56.7964	68.2246	78.6851	73.6046
																																			59.9	46.4817	57.7919	55.3162	67.4207	78.6857	71.0965
																																			60	42.7992	55.4501	55.3163	71.2663	77.7748	73.6055
																																			60.1	42.7993	56.6455	55.3165	69.3975	79.5775	73.6059
																																			60.2	42.7993	55.4504	53.7522	68.6211	79.5782	71.0977
																																			60.3	46.482	54.2012	53.7523	67.8266	79.1359	73.6068
																																			60.4	46.4821	54.2013	58.204	68.6217	79.1365	73.6072
																																			60.5	42.7995	55.4508	56.7974	69.7808	78.6893	78.1663
																																			60.6	44.7169	55.4509	52.0911	67.8276	78.6898	73.6082
																																			60.7	42.7996	54.2017	53.7528	68.6228	77.779	68.3998
																																			60.8	46.4823	54.2018	53.753	68.6231	79.5818	71.1003
																																			60.9	40.6925	55.4513	53.7531	67.8286	76.3713	73.6094
																																			61	46.4824	54.2021	55.3177	67.4244	78.6922	71.1011
																																			61.1	42.7998	57.7937	56.7982	69.0147	76.8478	73.6103
																																			61.2	42.7999	56.6471	58.2052	68.6245	79.5841	73.6107
																																			61.3	42.7999	55.4519	56.7986	69.7836	77.7824	78.17
																																			61.4	44.7174	57.7942	52.0922	69.0158	78.6945	73.6117
																																			61.5	40.6928	56.6476	52.0923	69.4023	78.6951	75.9602
																																			61.6	42.8001	57.7945	53.7541	66.1826	77.7841	75.9607
																																			61.7	42.8001	57.7947	53.7542	67.8313	78.2431	65.4709
																																			61.8	44.7176	57.7949	53.7543	68.2314	80.0257	75.9616
																																			61.9	42.8002	57.795	59.5479	68.2317	78.2443	73.614
																																			62	40.693	57.7952	50.3176	68.232	78.698	75.9625
																																			62.1	46.483	56.6488	53.7547	67.8326	80.0275	71.106
																																			62.2	44.7178	56.649	53.7549	68.6278	81.3141	68.406
																																			62.3	42.8005	55.4537	50.3179	68.6282	78.6999	68.4063
																																			62.4	44.718	52.8944	55.3196	68.6285	77.7889	73.616
																																			62.5	42.8006	56.6494	53.7552	67.8339	79.5919	71.1075
																																			62.6	42.8006	54.2047	56.8003	69.0198	79.5926	73.6169
																																			62.7	42.8007	55.4543	55.32	68.6295	79.5932	78.1765
																																			62.8	42.8007	57.7966	55.3202	67.8349	80.8938	73.6179
																																			62.9	44.7182	55.4546	55.3203	69.7891	79.1515	73.6183
																																			63	44.7183	54.2053	55.3205	67.0215	78.251	73.6188
																																			63.1	44.7183	54.2054	58.2079	67.0219	80.0337	68.4096
																																			63.2	46.4837	56.6504	55.3208	67.8363	80.0343	75.9679
																																			63.3	44.7185	55.4552	58.2082	68.6315	78.2528	73.6201
																																			63.4	46.4838	58.9004	55.3211	67.0228	79.5975	71.1114
																																			63.5	42.8011	54.206	55.3212	68.6322	80.4695	73.6209
																																			63.6	40.6939	56.651	53.7568	68.2374	80.4701	68.4116
																																			63.7	42.8012	56.6512	55.3215	69.4098	79.5994	71.1126
																																			63.8	42.8013	54.2065	55.3217	67.8383	79.6	75.9705
																																			63.9	38.3414	54.2066	53.7572	67.434	79.1577	75.971
																																			64	42.8014	55.4562	58.2093	68.2387	77.7986	73.6231
																																			64.1	40.6941	56.6518	53.7575	67.4346	77.7991	71.1144
																																			64.2	44.7189	58.9017	53.7576	67.0254	80.0405	73.624
																																			64.3	46.4843	55.4567	53.7578	67.8399	79.1601	73.6244
																																			64.4	40.6942	55.4568	55.3225	67.0261	78.7126	73.6249
																																			64.5	46.4845	57.7993	53.758	69.7945	80.4757	73.6253
																																			64.6	42.8017	56.6526	55.3228	67.0267	77.3381	73.6258
																																			64.7	46.4846	56.6527	53.7583	69.0269	79.6055	73.6262
																																			64.8	40.6945	55.4575	53.7584	67.0274	79.6061	71.1174
																																			64.9	42.8019	55.4576	53.7585	68.6369	78.7157	73.6271
																																			65	42.8019	57.8001	56.8038	68.242	78.263	73.6275
																																			65.1	44.7195	55.4579	53.7588	67.0284	79.6079	75.9766
																																			65.2	44.7195	55.4581	55.3236	68.2427	76.8719	71.1191
																																			65.3	46.4849	56.6537	56.8043	67.8432	77.8062	73.6289
																																			65.4	44.7197	56.6538	56.8044	68.2433	76.873	73.6293
																																			65.5	42.8022	59.9668	53.7594	65.3389	77.8073	78.1897
																																			65.6	40.6949	54.2091	55.3242	67.0299	77.8079	65.4862
																																			65.7	38.3423	57.8012	52.0979	69.4165	78.267	73.6307
																																			65.8	44.7199	57.8014	52.098	68.2446	78.2676	73.6311
																																			65.9	40.695	55.4592	58.2121	67.0309	79.6125	68.4211
																																			66	40.695	54.2097	50.3226	66.6166	76.8764	73.6319
																																			66.1	44.72	56.6549	58.2124	66.197	78.2693	75.9811
																																			66.2	44.7201	58.905	53.7603	68.2459	75.9204	73.6329
																																			66.3	40.6952	56.6553	55.3251	65.7723	78.2705	73.6333
																																			66.4	44.7202	56.6554	55.3253	67.8467	79.1724	73.6338
																																			66.5	42.8027	54.2105	52.0989	67.0328	80.4876	73.6342
																																			66.6	42.8028	59.9687	53.7608	66.6184	79.6167	71.1251
																																			66.7	40.6954	56.6559	53.761	66.6187	76.8804	68.4243
																																			66.8	46.4858	57.803	56.8064	67.0337	80.4895	73.6354
																																			66.9	42.8029	56.6562	55.326	67.034	79.6185	68.4251
																																			67	44.7205	56.6564	53.7614	67.4439	78.7279	71.1266
																																			67.1	42.803	57.8035	55.3262	67.4442	77.3525	71.127
																																			67.2	42.8031	52.9013	55.3264	67.035	79.6203	73.637
																																			67.3	42.8031	52.9015	50.3243	68.6446	77.8178	71.1278
																																			67.4	44.7207	56.657	53.7619	68.645	77.3542	75.9868
																																			67.5	42.8032	55.4616	56.8074	65.776	79.179	78.1989
																																			67.6	40.6958	56.6573	53.7622	67.8505	78.7315	71.1292
																																			67.7	40.6959	56.6574	56.8077	66.6219	76.4106	71.1296
																																			67.8	40.6959	54.2124	53.7625	67.8511	78.2793	75.9887
																																			67.9	46.4864	56.6577	53.7626	67.0372	78.2799	71.1305
																																			68	40.696	55.4623	52.1008	67.4471	77.3577	75.9896
																																			68.1	42.8035	55.4625	50.3252	69.038	77.8223	75.9901
																																			68.2	40.6961	56.6582	56.8083	67.0382	75.9317	71.1318
																																			68.3	42.8036	54.2131	52.1012	66.2038	78.7354	71.1322
																																			68.4	42.8037	57.8055	53.7632	65.7788	78.736	71.1326
																																			68.5	42.8037	56.6587	56.8088	66.6244	74.9512	73.6429
																																			68.6	42.8038	57.8058	50.3259	67.449	77.361	73.6433
																																			68.7	42.8038	54.2137	50.326	67.0397	77.3615	73.6438
																																			68.8	42.8039	58.9092	58.2162	67.04	78.2849	71.1343
																																			68.9	40.6965	56.6593	58.2164	67.0403	77.8268	73.6446
																																			69	42.804	56.6595	56.8095	68.2548	78.2861	71.1351
																																			69.1	38.3438	57.8066	55.329	67.4506	77.8279	75.9946
																																			69.2	42.8041	56.6598	55.3291	67.4509	79.6319	73.646
																																			69.3	42.8041	55.4643	53.7644	66.2069	79.1894	73.6464
																																			69.4	40.6967	55.4645	56.8101	67.8562	78.7418	71.1369
																																			69.5	42.8042	57.8072	55.3295	67.4518	79.1906	68.4357
																																			69.6	42.8043	59.9736	58.2174	67.4522	78.743	78.2087
																																			69.7	44.7219	57.8076	55.3298	67.0428	78.2902	75.9974
																																			69.8	46.4874	56.6608	55.33	67.8575	79.1924	73.6487
																																			69.9	44.722	54.2156	53.7653	67.8578	80.0744	75.9983
																																			70	46.4875	56.6611	55.3303	68.6534	78.292	68.4379
																																			70.1	44.7222	54.2159	56.8111	68.2584	78.746	73.65
																																			70.2	48.128	55.4657	55.3306	66.2097	77.8344	71.1403
																																			70.3	42.8047	56.6615	53.7659	67.0448	76.4252	76.0001
																																			70.4	46.4878	56.6617	55.3308	68.2594	78.7477	73.6513
																																			70.5	44.7224	55.4662	56.8117	66.6307	78.2949	73.6518
																																			70.6	40.6973	54.2166	53.7663	67.8601	80.5121	71.142
																																			70.7	44.7225	52.9064	52.1044	69.4328	81.366	76.002
																																			70.8	42.805	55.4666	55.3314	67.456	78.7501	71.1429
																																			70.9	42.805	58.9125	53.7667	66.6319	76.9044	71.1433
																																			71	42.8051	56.6626	56.8124	70.5679	79.1995	65.5072
																																			71.1	44.7228	58.9129	55.3318	72.3809	80.0817	68.4422
																																			71.2	40.6976	55.4672	55.332	70.1947	79.2008	76.004
																																			71.3	42.8052	56.663	53.7672	70.569	77.8409	73.6551
																																			71.4	44.7229	55.4675	53.7673	67.4582	78.3003	76.005
																																			71.5	44.723	57.8104	52.1054	68.2632	78.3008	73.656
																																			71.6	48.1288	54.2181	53.7676	67.8635	76.9085	78.2181
																																			71.7	46.4886	55.468	55.3326	67.0494	78.7554	68.4448
																																			71.8	44.7232	56.6638	56.8135	69.0503	78.3026	71.147
																																			71.9	44.7232	56.664	55.3329	67.8645	78.3031	71.1474
																																			72	44.7233	55.4684	53.7682	68.6601	78.3037	71.1478
																																			72.1	42.8057	58.9145	55.3332	69.0513	79.6493	73.6586
																																			72.2	46.4889	57.8115	55.3333	70.1982	77.8461	68.4466
																																			72.3	40.6982	57.8117	55.3335	67.8659	79.2072	68.447
																																			72.4	44.7235	59.9782	56.8144	67.8662	78.3061	73.6598
																																			72.5	46.4891	56.665	50.3309	67.0521	78.3067	76.0098
																																			72.6	46.4892	56.6651	55.3339	66.2176	77.8484	73.6607
																																			72.7	42.806	56.6653	58.222	67.0527	77.3847	71.1507
																																			72.8	46.4893	56.6654	52.1072	66.6382	77.8496	76.0112
																																			72.9	44.7238	57.8127	53.7694	68.2678	78.7624	71.1516
																																			73	46.4894	55.47	56.8153	67.0537	80.5266	68.4498
																																			73.1	46.4895	52.9099	55.3346	69.0546	78.7637	76.0125
																																			73.2	48.1299	55.4703	52.1077	65.363	78.3108	68.4506
																																			73.3	48.13	55.4705	55.3349	67.0546	79.6564	71.1531
																																			73.4	42.8065	54.2208	52.1079	67.8694	76.9188	73.6641
																																			73.5	52.4787	56.6665	53.7702	67.8697	76.9194	68.4518
																																			73.6	44.7244	56.6666	56.8161	67.4653	78.3131	68.4521
																																			73.7	48.1303	59.9804	55.3354	68.2704	79.6588	73.6653
																																			73.8	48.1304	54.2214	52.1084	68.2707	79.2161	68.4528
																																			73.9	46.4901	57.8143	59.5659	67.4663	78.7684	73.6661
																																			74	42.8069	55.4715	52.1087	67.8714	77.8566	65.5184
																																			74.1	46.4902	55.4717	53.771	68.2717	78.316	76.0167
																																			74.2	49.6659	56.6676	52.109	66.6427	77.3934	76.0172
																																			74.3	46.4904	55.472	53.7712	65.7974	78.3171	71.1571
																																			74.4	46.4905	54.2223	55.3364	67.8726	77.3945	71.1575
																																			74.5	44.725	54.2224	55.3365	68.6683	78.7718	73.6687
																																			74.6	44.725	55.4724	53.7716	68.2733	77.86	71.1584
																																			74.7	46.4907	57.8155	55.3368	67.0591	78.3195	71.1587
																																			74.8	49.6664	57.8157	55.3369	68.6693	78.32	73.6699
																																			74.9	48.1312	54.223	58.2252	67.0597	79.6659	71.1596
																																			75	46.4909	52.9126	53.7722	68.2746	77.8623	73.6708
																																			75.1	44.7254	54.2233	53.7723	67.8749	77.3985	73.6712
																																			75.2	44.7255	56.6691	55.3375	69.448	79.2243	73.6717
																																			75.3	48.1315	55.4734	56.8186	66.2261	78.7765	76.0221
																																			75.4	46.4912	55.4736	53.7728	67.8759	79.2255	71.1618
																																			75.5	48.1317	58.92	55.3379	65.8012	77.8652	78.2357
																																			75.6	46.4913	57.8169	58.2263	68.2766	76.9314	65.5247
																																			75.7	46.4914	54.2242	55.3382	65.8019	76.456	76.0239
																																			75.8	46.4915	56.67	53.7733	68.2772	76.9324	78.2371
																																			75.9	44.7259	54.2244	53.7734	68.2776	76.933	73.6749
																																			76	46.4916	54.2246	53.7736	68.6733	78.7805	73.6754
																																			76.1	48.1321	55.4746	53.7737	66.2286	79.2295	71.1648
																																			76.2	42.8084	57.8178	58.2272	66.649	78.3281	73.6762
																																			76.3	44.7262	56.6707	55.3391	69.0651	77.4053	68.463
																																			76.4	48.1323	57.8181	50.3358	66.2296	77.8703	76.0272
																																			76.5	42.8085	56.6711	55.3393	67.4746	78.7834	73.6776
																																			76.6	44.7264	57.8185	52.1121	66.2302	77.8715	71.1669
																																			76.7	46.4921	56.6714	55.3396	66.6506	77.872	73.6784
																																			76.8	44.7265	56.6716	56.8207	67.0658	79.2336	73.6789
																																			76.9	42.8088	52.9153	58.2282	68.6762	78.7858	73.6793
																																			77	44.7266	55.476	56.821	67.881	78.7864	68.4659
																																			77.1	42.8089	57.8192	52.1128	69.4543	79.2354	71.169
																																			77.2	42.8089	55.4763	58.2287	67.4769	78.3339	73.6805
																																			77.3	44.7268	55.4765	55.3405	69.8372	78.7882	71.1698
																																			77.4	42.809	55.4766	53.7755	69.4553	77.8761	73.6814
																																			77.5	42.8091	55.4767	56.8218	69.4557	78.7893	68.4678
																																			77.6	46.4926	55.4769	53.7758	68.2832	79.2384	73.6822
																																			77.7	44.727	55.477	53.7759	70.2167	78.7905	71.1714
																																			77.8	42.8093	54.2272	55.3412	69.0702	78.3375	71.1718
																																			77.9	46.4928	55.4773	59.5719	66.6546	78.7917	68.4693
																																			78	46.4929	51.5376	56.8225	67.0698	78.3386	73.6838
																																			78.1	44.7273	57.8207	55.3417	68.6803	76.4696	71.173
																																			78.2	42.8095	54.2278	52.1143	69.4581	76.4701	73.6847
																																			78.3	42.8096	54.2279	59.5726	66.6559	77.4168	73.6851
																																			78.4	42.8096	55.478	55.3421	66.6562	78.7945	76.036
																																			78.5	46.4932	55.4782	55.3423	68.2862	77.8825	71.1747
																																			78.6	38.349	57.8215	53.7772	68.6819	80.1262	71.1751
																																			78.7	46.4933	56.6744	50.3388	67.8867	77.4191	73.6869
																																			78.8	46.4934	57.8218	52.1151	66.2373	79.2454	76.0378
																																			78.9	44.7278	56.6747	56.8238	66.6578	79.6895	73.6878
																																			79	44.7278	55.4789	58.2314	68.2878	79.2466	68.4738
																																			79.1	44.7279	58.9257	55.3431	66.2382	79.2472	76.0391
																																			79.2	46.4936	58.9259	55.3432	67.8883	75.9938	71.1777
																																			79.3	44.728	57.8227	52.1158	67.4838	77.4226	68.475
																																			79.4	44.7281	57.8228	55.3435	66.6593	77.4232	68.4753
																																			79.5	40.7025	57.823	55.3436	68.6849	78.801	68.4756
																																			79.6	44.7282	56.6759	58.2323	66.66	78.3479	65.5398
																																			79.7	46.4939	56.676	55.3439	67.485	80.9958	73.691
																																			79.8	44.7283	55.4802	52.1165	67.8903	80.9965	73.6914
																																			79.9	42.8105	58.927	55.3442	67.0758	77.4261	78.2556
																																			80	42.8105	56.6765	55.3443	69.0774	77.4267	76.043
																																			80.1	44.7285	59.9908	55.3445	67.0765	78.8046	71.1813
																																			80.2	44.7285	56.6769	56.8257	66.6619	80.1359	68.4785
																																			80.3	42.8107	56.677	55.3448	69.8473	78.3521	76.0443
																																			80.4	44.7286	58.9279	55.3449	66.6625	79.255	73.6942
																																			80.5	46.4944	56.6773	53.7798	67.4876	79.2556	78.2586
																																			80.6	44.7288	57.8249	53.78	67.0781	76.4839	80.3535
																																			80.7	46.4945	57.825	56.8265	68.2933	77.4308	65.5444
																																			80.8	42.811	58.9286	56.8266	69.4667	79.2573	71.1844
																																			80.9	44.729	55.482	52.1179	69.0805	78.3556	71.1848
																																			81	44.729	58.929	53.7805	70.602	78.3562	71.1852
																																			81.1	44.7291	55.4824	53.7806	68.2947	78.8105	84.2442
																																			81.2	48.1354	54.2324	55.346	66.6652	77.8982	73.698
																																			81.3	42.8113	57.826	53.7809	68.2954	77.8988	71.1866
																																			81.4	44.7293	56.6788	55.3463	67.4906	77.8994	73.6988
																																			81.5	46.4951	58.9298	93.2636	69.4691	78.8128	73.6993
																																			81.6	46.4951	55.4831	97.3534	66.2462	75.5191	73.6997
																																			81.7	44.7295	61.0205	91.636	65.8209	79.7061	68.4848
																																			81.8	42.8116	57.8269	92.1869	66.667	77.9017	76.0514
																																			81.9	44.7296	56.6797	91.0817	68.2973	78.3613	76.0519
																																			82	42.8117	56.6798	83.7939	69.4707	78.3619	76.0524
																																			82.1	44.7297	58.9308	83.7946	65.8222	77.4388	73.702
																																			82.2	46.4955	57.8276	80.3449	66.6683	77.9039	71.1906
																																			82.3	40.704	56.6803	75.7672	67.4935	78.3636	76.0538
																																			82.4	44.7299	58.9314	73.2541	65.8231	79.7102	76.0543
																																			82.5	44.7299	62.0226	68.6331	68.2992	79.7109	73.7039
																																			82.6	44.73	63.9193	66.5971	67.4944	82.2746	68.4887
																																			82.7	44.7301	64.8269	68.6337	67.0849	81.4388	76.0557
																																			82.8	42.8122	63.9199	67.6313	65.8243	81.4395	73.7052
																																			82.9	44.7302	64.8274	64.4284	67.4954	81.0154	76.0567
																																			83	46.496	63.9204	62.1015	69.0874	80.5868	71.1941
																																			83.1	44.7303	64.828	64.4289	66.6711	82.278	68.4908
																																			83.2	42.8124	64.8285	58.2428	69.088	81.0174	73.7069
																																			83.3	42.8124	65.7113	59.5855	68.3018	81.0181	73.7073
																																			83.4	44.7305	66.5713	59.5857	67.497	81.864	65.5551
																																			83.5	44.7305	65.7122	55.3543	66.6724	81.0195	71.196
																																			83.6	46.4964	64.8299	56.8358	67.0877	81.4449	68.4926
																																			83.7	44.7307	66.5721	56.836	65.8271	80.1575	71.1968
																																			83.8	44.7307	64.8304	55.3548	65.3961	81.4463	78.2742
																																			83.9	44.7308	67.4104	58.244	65.8277	79.7201	78.2747
																																			84	46.4966	67.4107	55.3551	65.3967	81.868	80.3701
																																			84.1	46.4967	66.5733	53.7897	66.2539	83.1046	76.0622
																																			84.2	44.731	67.4113	56.8368	65.3973	84.698	78.2765
																																			84.3	42.813	67.4117	55.3555	67.9047	83.5101	82.3625
																																			84.4	44.7311	65.7148	58.2448	65.3979	81.4505	80.3725
																																			84.5	46.497	64.8325	55.3558	67.5003	81.8716	82.3638
																																			84.6	49.6731	62.9914	69.6122	66.2554	81.027	76.0652
																																			84.7	42.8133	68.2302	68.6383	65.83	81.0277	76.0657
																																			84.8	44.7314	67.4132	64.4323	67.9063	83.9136	78.2801
																																			84.9	42.8134	65.7163	60.873	67.5016	82.7025	82.3663
																																			85	44.7315	67.4138	62.1056	67.5019	81.0298	80.3762
																																			85.1	44.7315	65.7169	59.589	66.257	82.2919	82.3676
																																			85.2	46.4974	66.5766	60.8737	66.6776	78.8366	78.2826
																																			85.3	42.8136	67.4147	59.5894	66.6779	81.8771	78.2832
																																			85.4	44.7317	68.2324	58.2469	66.2579	79.7303	76.0698
																																			85.5	44.7318	68.2327	53.7923	66.6785	81.8784	73.7188
																																			85.6	48.1383	68.233	52.1296	66.6788	81.8791	76.0708
																																			85.7	46.4977	67.416	55.3581	67.0941	80.6051	78.2853
																																			85.8	48.1385	69.812	55.3583	66.6794	81.0351	73.7203
																																			85.9	44.7321	69.0323	55.3584	67.0947	82.2973	73.7208
																																			86	44.7321	69.8127	56.84	66.2597	81.8819	80.3819
																																			86.1	46.498	69.8131	53.7931	64.5228	81.8826	78.2875
																																			86.2	46.4981	69.8134	53.7932	66.2603	81.0379	76.0739
																																			86.3	46.4982	70.5768	56.8405	67.0959	82.7122	82.3746
																																			86.4	42.8143	69.0341	55.3591	66.6812	81.4641	78.2892
																																			86.5	44.7324	66.581	56.8408	66.6815	83.5255	78.2898
																																			86.6	48.139	67.4191	53.7938	66.6818	80.6112	76.0762
																																			86.7	46.4984	71.325	56.8411	66.2618	83.1229	80.3861
																																			86.8	48.1392	67.4198	52.1312	65.8363	80.1785	80.3867
																																			86.9	46.4986	71.3258	55.3598	67.9128	82.3043	76.0779
																																			87	46.4987	69.8163	55.36	66.683	81.0434	78.2927
																																			87.1	42.8148	70.5797	53.7945	65.8373	82.7178	80.3885
																																			87.2	42.8148	71.3269	50.355	66.2633	80.6153	80.3892
																																			87.3	49.6751	70.5805	55.3604	66.6839	83.1271	80.3898
																																			87.4	46.4989	71.3277	48.4429	64.0773	81.471	73.729
																																			87.5	44.7331	72.0596	53.7949	67.0996	81.8923	78.2956
																																			87.6	48.1397	70.5817	53.795	68.3152	83.9334	76.0819
																																			87.7	51.1212	73.4803	52.1323	67.1002	84.3305	80.3921
																																			87.8	44.7333	72.0608	55.361	67.1005	81.8945	76.083
																																			87.9	44.7334	72.7781	48.4434	64.528	82.7235	73.7316
																																			88	46.4994	70.5833	53.7955	67.1011	82.7242	80.3937
																																			88.1	48.1401	73.482	50.356	65.8402	82.3129	80.3944
																																			88.2	48.1402	72.7794	56.843	64.972	82.7257	76.0852
																																			88.3	49.6759	72.0629	52.133	64.0799	82.7264	78.3001
																																			88.4	46.4997	75.5152	53.796	64.9726	81.8987	76.0862
																																			88.5	44.7338	74.8507	52.1332	67.5126	82.3157	76.0868
																																			88.6	48.1405	78.0657	55.362	65.8417	82.7285	78.3018
																																			88.7	46.4999	75.5168	53.7964	66.6881	83.1373	76.0878
																																			88.8	48.1407	73.4853	52.1336	67.5135	81.481	73.7363
																																			88.9	46.5	72.0657	55.3624	67.1038	81.4817	78.3034
																																			89	44.7342	73.4861	52.1338	66.2686	82.3193	76.0894
																																			89.1	42.8161	73.4866	52.134	65.8432	81.0581	78.3045
																																			89.2	48.141	76.1726	55.3628	65.4121	81.4837	76.0905
																																			89.3	42.8162	72.0675	50.3574	68.3204	82.7335	78.3056
																																			89.4	44.7344	71.3364	50.3575	66.6902	83.1422	78.3061
																																			89.5	46.5004	72.7853	50.3576	67.1056	81.4858	76.0921
																																			89.6	46.5005	69.8271	50.3577	66.2705	81.9071	71.2273
																																			89.7	48.1413	72.0692	52.1346	67.5163	82.3242	76.093
																																			89.8	46.5007	70.591	48.4455	65.8453	83.1451	73.7414
																																			89.9	46.5007	69.8283	55.3636	64.977	80.6341	78.3087
																																			90	48.1415	70.5918	50.3581	66.2716	82.7384	73.7423
																																			90.1	44.7349	72.0707	53.798	66.2719	80.6354	78.3097
																																			90.2	46.5009	69.8294	50.3583	66.2722	81.9113	76.0956
																																			90.3	44.7351	68.2511	53.7983	65.8467	80.6368	76.0961
																																			90.4	48.1418	71.3403	48.4461	66.6932	82.329	78.3114
																																			90.5	44.7352	69.8305	52.1355	68.3241	82.7419	76.0972
																																			90.6	48.142	73.4928	48.4463	66.6938	80.6388	76.0977
																																			90.7	44.7353	70.5945	48.4464	66.2738	82.3311	78.313
																																			90.8	51.1236	71.3419	52.1358	65.8482	84.3529	73.7464
																																			90.9	49.6778	67.4357	55.3647	65.4171	83.557	73.7469
																																			91	48.1423	70.5956	52.136	67.5202	82.3333	78.3146
																																			91.1	48.1424	71.343	53.7992	66.2749	82.334	78.3151
																																			91.2	46.5017	70.5964	55.3651	67.926	81.0726	73.7484
																																			91.3	48.1425	69.8335	50.3595	66.2756	82.7476	73.7489
																																			91.4	48.1426	71.3442	52.1365	67.9266	83.1565	80.4125
																																			91.5	51.1242	68.2555	52.1366	67.1117	82.7491	78.3173
																																			91.6	44.736	69.0543	53.7998	66.2765	82.7498	82.4055
																																			91.7	49.6785	69.835	50.3599	66.2768	81.0761	73.7511
																																			91.8	46.5022	69.055	48.4475	66.6975	83.1594	78.319
																																			91.9	49.6787	68.2569	52.137	66.6978	83.5643	78.3196
																																			92	49.6788	67.4395	52.1372	66.2777	81.9241	82.4079
																																			92.1	46.5024	68.2575	52.1373	66.6984	81.0789	78.3209
																																			92.2	46.5025	68.2579	52.1374	66.6987	81.5047	78.3214
																																			92.3	46.5026	69.0567	55.3664	64.0915	81.5054	78.322
																																			92.4	46.5026	68.2586	50.3607	67.1145	81.5061	76.1075
																																			92.5	49.6792	70.601	52.1377	67.1148	81.5068	76.108
																																			92.6	48.1436	68.2593	50.3609	66.6999	82.3446	80.4197
																																			92.7	42.8186	65.744	52.138	67.5255	83.9703	80.4204
																																			92.8	44.7369	69.8388	50.3611	67.5258	81.5089	73.7571
																																			92.9	46.503	67.4425	46.3713	64.9859	81.5096	73.7575
																																			93	46.5031	67.4429	53.8013	65.8548	82.3475	73.758
																																			93.1	44.7371	70.6031	52.1384	66.281	82.3482	76.1111
																																			93.2	48.144	68.2613	52.1385	65.8554	81.5117	78.3269
																																			93.3	48.1441	67.4439	50.3616	68.3328	80.6575	78.3274
																																			93.4	44.7373	68.2619	52.1387	64.5441	80.6582	80.4242
																																			93.5	48.1443	69.8412	50.3618	65.4249	82.7632	78.3286
																																			93.6	48.1443	69.0612	50.3619	64.9879	81.9352	76.114
																																			93.7	46.5036	64.8642	55.368	66.7032	81.9358	76.1145
																																			93.8	44.7376	65.7475	50.3622	67.5288	80.2266	82.4185
																																			93.9	46.5037	67.4458	52.1392	65.426	81.9372	80.4272
																																			94	48.1446	67.4461	53.8025	66.7041	80.6622	76.1162
																																			94.1	46.5039	63.023	52.1395	67.1196	80.2285	73.7639
																																			94.2	46.5039	64.8656	52.1396	66.2843	83.5805	73.7643
																																			94.3	46.504	66.6088	50.3627	65.4272	81.94	76.1177
																																			94.4	48.1449	65.7492	53.803	66.2849	80.665	80.4299
																																			94.5	46.5042	64.8665	52.1399	65.4278	81.5205	71.2518
																																			94.6	48.1451	65.7498	53.8032	64.9908	81.096	80.431
																																			94.7	46.5043	64.867	52.1402	66.7062	80.2326	78.3353
																																			94.8	46.5044	63.9594	52.1403	67.1217	80.2332	73.7674
																																			94.9	46.5044	64.8676	52.1404	67.5321	80.2339	78.3363
																																			95	44.7384	64.8678	50.3635	67.5325	80.2345	73.7684
																																			95.1	48.1455	68.2671	50.3636	66.287	80.6695	76.1219
																																			95.2	42.8202	66.6114	48.451	66.7077	80.2358	78.3379
																																			95.3	46.5047	66.6117	52.1408	66.2876	81.5258	76.123
																																			95.4	48.1457	67.4502	48.4512	66.2879	81.5265	78.339
																																			95.5	44.7388	63.0269	52.141	67.1239	81.5272	80.4361
																																			95.6	44.7388	65.7527	50.3641	65.4311	80.6728	76.1247
																																			95.7	46.505	63.9619	50.3642	65.8628	83.1865	71.2578
																																			95.8	42.8206	64.8701	52.1413	65.8631	82.3666	76.1256
																																			95.9	48.146	63.0279	48.4517	67.1251	81.5299	73.7729
																																			96	46.5052	62.0649	48.4518	65.4322	82.368	78.3422
																																			96.1	46.5053	63.9629	53.8048	65.864	78.9094	76.1271
																																			96.2	46.5053	66.6142	53.8049	66.2902	79.8033	73.7744
																																			96.3	48.1463	63.9635	52.1419	68.342	81.5326	76.1281
																																			96.4	44.7394	63.9638	53.8052	67.1266	80.6782	76.1286
																																			96.5	44.7394	63.964	53.8053	65.4337	80.6789	80.4415
																																			96.6	44.7395	65.7554	50.3651	66.7119	81.9554	78.3455
																																			96.7	42.8212	64.8725	53.8056	66.2917	80.6802	80.4427
																																			96.8	46.5057	63.9648	53.8057	64.554	82.3734	80.4434
																																			96.9	48.1467	62.0672	52.1426	66.2923	79.8079	73.7782
																																			97	46.5059	60.0454	52.1427	67.1284	83.1955	73.7786
																																			97.1	44.7398	65.7566	53.806	66.2929	81.538	78.3483
																																			97.2	44.7399	66.6169	52.1429	67.129	79.3657	78.3489
																																			97.3	46.5061	63.0315	52.143	66.2935	81.114	73.7802
																																			97.4	40.7133	66.6175	52.1432	66.2938	81.9609	80.4467
																																			97.5	48.1471	61.0745	48.4534	64.9993	81.9616	82.4398
																																			97.6	46.5063	63.9669	53.8066	67.1302	80.2518	80.448
																																			97.7	46.5064	63.9671	53.8067	67.1305	81.542	76.1359
																																			97.8	44.7403	62.0695	50.3665	66.7155	81.1174	78.3524
																																			97.9	44.7403	63.033	50.3666	68.347	82.3809	76.137
																																			98	48.1475	63.9678	52.1438	66.2957	83.6068	76.1375
																																			98.1	48.1476	63.0335	50.3668	66.7165	81.5448	80.4509
																																			98.2	40.7138	62.0704	52.144	66.2963	81.9664	78.3546
																																			98.3	44.7406	66.6198	52.1441	66.7171	82.7962	78.3552
																																			98.4	46.5068	60.0488	52.1443	66.2969	82.7969	78.3558
																																			98.5	42.8223	63.9691	53.8076	65.4396	79.8186	82.446
																																			98.6	48.1479	63.0347	53.8078	67.1333	81.9692	73.7874
																																			98.7	44.7408	61.0773	53.8079	67.5438	83.2074	76.1415
																																			98.8	44.7409	63.9698	48.4548	68.3498	81.1243	80.4551
																																			98.9	44.741	62.0721	48.4548	65.8724	81.5504	71.2741
																																			99	48.1482	62.0723	53.8082	65.0038	79.822	76.143
																																			99.1	49.6841	58.9859	50.3679	67.1348	81.5517	73.7898
																																			99.2	44.7412	61.0784	50.368	65.8733	81.127	78.3601
																																			99.3	48.1484	63.0363	52.1452	64.5613	80.2632	78.3607
																																			99.4	48.1485	62.0732	53.8087	67.5459	78.9311	78.3613
																																			99.5	44.7414	65.7627	52.1455	66.7207	80.699	76.1457
																																			99.6	46.5077	63.0371	46.3779	67.5465	79.8258	71.2774
																																			99.7	46.5077	63.972	52.1457	65.8748	81.5556	80.46
																																			99.8	44.7416	64.8803	50.3686	68.3529	80.701	78.3635
																																			99.9	42.8232	62.0744	48.4558	65.0065	81.9779	76.1478
																																			100	46.5079	66.6241	52.146	65.8757	80.7023	76.1483
																																			100.1	44.7418	63.0383	52.1461	66.7225	81.5583	82.4552
																																			100.2	42.8234	63.9733	48.4561	66.3023	79.8298	80.463
																																			100.3	48.1491	65.7649	52.1463	67.5487	80.7043	80.4636
																																			100.4	49.6851	61.0814	52.1464	65.0079	82.398	76.1507
																																			100.5	44.7421	63.0393	48.4564	65.4456	80.2711	76.1512
																																			100.6	46.5084	62.0762	52.1466	67.1394	81.9827	73.7977
																																			100.7	49.6853	62.0764	50.3695	67.1397	80.2724	78.3686
																																			100.8	42.8238	63.04	48.4567	66.3041	81.1376	78.3692
																																			100.9	48.1496	63.0403	50.3697	66.725	81.5637	78.3697
																																			101	42.8239	62.0771	48.4569	64.5663	80.2744	80.4676
																																			101.1	44.7425	64.8836	53.8105	67.9564	81.565	82.4613
																																			101.2	44.7425	63.9758	50.37	65.8793	78.9427	78.3716
																																			101.3	48.1499	62.0778	53.8107	66.3056	82.8166	80.4696
																																			101.4	46.5089	63.0415	46.3795	65.0108	80.277	78.3728
																																			101.5	46.509	62.0783	52.1475	65.0111	81.5677	76.1569
																																			101.6	48.1501	61.0841	52.1476	67.9579	81.5684	76.1574
																																			101.7	46.5091	61.0843	50.3705	65.4491	81.1436	78.3745
																																			101.8	48.1502	62.079	46.3799	65.012	81.9908	76.1585
																																			101.9	49.6862	61.0848	52.1479	67.5535	81.9915	80.473
																																			102	44.7431	62.0794	48.4578	65.45	82.4089	78.3762
																																			102.1	46.5094	63.0431	50.3709	66.7285	82.8222	80.4743
																																			102.2	49.6864	62.0799	52.1482	67.1442	82.8229	76.1608
																																			102.3	48.1506	62.0801	53.8118	65.8825	84.4341	76.1613
																																			102.4	46.5097	63.0438	48.4582	63.6647	81.1485	73.8075
																																			102.5	48.1508	63.044	53.812	65.883	82.4125	76.1623
																																			102.6	48.1509	63.0443	50.3714	67.9609	80.7199	84.3713
																																			102.7	49.6869	62.0811	50.3715	64.5712	83.235	73.8091
																																			102.8	48.1511	62.0813	52.1489	65.4523	79.4028	78.3807
																																			102.9	49.687	63.045	52.149	65.8842	79.4034	76.1645
																																			103	46.5102	64.8882	50.3718	66.7312	81.9991	78.3818
																																			103.1	49.6872	61.0876	55.3789	65.8848	81.9998	73.8112
																																			103.2	52.5018	61.0878	52.1494	68.3633	81.1539	80.4805
																																			103.3	49.6874	62.0825	52.1495	66.3115	80.2899	78.3835
																																			103.4	51.1336	63.981	53.813	64.5732	81.1552	78.3841
																																			103.5	49.6876	61.0885	48.4594	65.0169	82.0025	78.3846
																																			103.6	49.6877	60.0606	53.8133	67.964	82.0032	78.3852
																																			103.7	49.6878	61.0889	50.3726	66.7333	81.5828	80.4835
																																			103.8	48.152	63.0471	50.3727	66.313	79.8538	80.4842
																																			103.9	51.1341	62.0838	50.3728	65.8872	79.41	76.1701
																																			104	51.1342	63.0476	50.3729	65.8875	81.5848	80.4854
																																			104.1	51.1343	63.9826	53.8138	65.8878	82.0066	78.3882
																																			104.2	48.1523	61.09	50.3731	65.8881	82.4241	73.8172
																																			104.3	51.1345	63.0483	50.3732	67.1505	81.5869	78.3893
																																			104.4	51.1346	62.085	55.3804	65.457	82.0087	82.4812
																																			104.5	48.1526	63.9836	50.3734	65.4573	81.5882	73.8189
																																			104.6	49.6887	64.8921	55.3806	66.3153	82.0101	82.4824
																																			104.7	52.5034	63.0493	53.8145	67.1517	82.8403	80.4896
																																			104.8	49.6889	62.086	52.1512	65.8898	81.5903	80.4902
																																			104.9	53.804	65.7763	53.8148	65.8901	81.591	80.4909
																																			105	49.6891	63.05	48.461	66.3165	82.0129	73.8217
																																			105.1	48.1532	63.0503	53.815	68.3691	78.9686	76.1769
																																			105.2	52.5039	62.0869	58.2719	66.3171	82.0142	76.1775
																																			105.3	49.6894	66.6376	55.3816	65.8913	81.5937	76.178
																																			105.4	51.1356	65.7776	55.3817	65.4599	81.1688	73.8237
																																			105.5	51.1357	63.0513	58.2724	66.318	81.1695	76.179
																																			105.6	51.1359	64.8947	53.8157	65.8922	81.5957	76.1795
																																			105.7	49.6898	62.0882	58.2727	66.3186	82.4345	76.18
																																			105.8	49.6898	63.9869	55.3823	65.8928	79.4226	78.3977
																																			105.9	48.1539	67.4777	56.8646	66.3192	79.4233	80.4964
																																			106	49.69	65.7792	55.3826	67.1556	81.5984	71.3106
																																			106.1	42.8279	63.9878	56.8649	65.462	80.7433	80.4975
																																			106.2	48.1542	64.8963	56.8651	65.4623	81.1741	71.3116
																																			106.3	48.1543	63.0534	56.8652	65.8943	81.1748	80.4985
																																			106.4	46.5132	63.9886	56.8654	65.8945	80.3105	76.1838
																																			106.5	44.7468	64.8971	56.8655	67.1571	80.3112	76.1843
																																			106.6	49.6905	63.9891	52.1536	66.7419	80.3118	82.4941
																																			106.7	48.1546	63.0544	56.8658	67.9734	81.6031	73.8304
																																			106.8	46.5135	65.7814	53.8175	67.5684	82.4419	78.4033
																																			106.9	49.6907	64.8982	52.154	66.3222	81.6044	76.1865
																																			107	51.1371	65.782	50.3766	66.7432	82.0264	78.4044
																																			107.1	49.6909	63.9904	55.3842	66.7435	79.8756	73.8325
																																			107.2	52.5058	63.0557	53.818	64.1345	81.6065	78.4054
																																			107.3	53.8064	67.4817	53.8181	67.5699	80.3165	73.8335
																																			107.4	52.506	65.7831	50.3771	66.7444	80.752	73.8339
																																			107.5	55.0469	65.7834	48.464	67.5705	79.8782	76.1895
																																			107.6	57.372	67.4826	53.8184	68.3769	82.4473	76.19
																																			107.7	56.2338	67.4829	53.8186	66.3246	79.435	73.8354
																																			107.8	56.2339	66.6446	53.8187	64.1363	80.3197	78.4085
																																			107.9	52.5067	66.6449	52.1552	65.4673	82.4493	76.1916
																																			108	51.1383	64.9013	53.8189	65.8994	82.8628	78.4097
																																			108.1	51.1384	65.7852	53.8191	69.9357	81.6125	73.8374
																																			108.2	48.1562	69.1016	50.378	65.4682	83.2729	71.3214
																																			108.3	48.1562	66.6461	50.3781	66.3264	80.3232	73.8383
																																			108.4	49.6924	67.4851	53.8194	67.5733	79.8842	76.194
																																			108.5	49.6925	68.3036	52.1559	67.1632	80.7593	76.1945
																																			108.6	51.1389	67.4857	50.3784	66.7481	81.6159	76.1951
																																			108.7	53.808	68.3043	50.3785	67.9797	82.8677	71.3237
																																			108.8	53.8082	66.6477	53.8199	67.5746	79.8868	78.4137
																																			108.9	55.0486	65.7876	52.1563	68.381	80.762	80.5127
																																			109	53.8084	65.7879	52.1564	66.3286	82.0399	73.8418
																																			109.1	52.508	66.6486	53.8202	65.9028	80.3285	78.4154
																																			109.2	53.8087	67.4876	53.8203	66.7499	80.3291	78.4159
																																			109.3	55.0491	67.4879	52.1568	65.9033	78.9959	80.5151
																																			109.4	53.8089	68.3065	50.3793	67.166	81.6212	76.1994
																																			109.5	55.0494	68.3068	50.3794	65.4722	81.1962	78.4177
																																			109.6	55.0495	69.1062	52.1571	66.7511	81.1969	73.845
																																			109.7	52.5088	67.4892	52.1572	68.7795	82.0446	76.2009
																																			109.8	55.0498	66.6508	50.3797	65.4731	83.6887	78.4193
																																			109.9	52.5091	66.6512	52.1574	65.4734	81.199	76.202
																																			110	52.5092	68.3084	50.3799	67.1679	79.4501	71.3302
																																			110.1	53.8098	68.3088	52.1576	66.3319	81.2003	76.203
																																			110.2	53.81	65.7917	50.3801	67.1685	79.896	78.4213
																																			110.3	51.1409	69.1085	50.3802	65.037	82.0487	76.204
																																			110.4	51.141	66.6527	52.158	66.3328	81.628	80.5212
																																			110.5	51.1411	68.3101	48.4672	66.3331	80.7727	78.4231
																																			110.6	49.6949	69.1095	52.1582	65.4754	82.0507	76.2057
																																			110.7	48.1588	68.3107	52.1583	66.7545	81.6301	76.2062
																																			110.8	48.1589	66.654	52.1584	67.1703	81.205	76.2068
																																			110.9	48.159	65.7939	52.1585	67.9865	81.6314	84.4205
																																			111	49.6952	64.9105	55.3888	67.1709	82.4706	73.8523
																																			111.1	51.1417	66.6549	50.3811	66.7557	80.7767	76.2085
																																			111.2	49.6954	68.3123	52.1589	64.5961	80.7774	78.427
																																			111.3	53.8111	67.4943	52.159	66.7563	80.7781	73.8538
																																			111.4	53.8112	68.313	52.1591	66.7566	81.209	76.21
																																			111.5	51.1421	68.3133	52.1592	66.3361	82.474	73.8547
																																			111.6	52.5109	66.6565	52.1593	65.9102	81.6362	78.4291
																																			111.7	51.1424	64.9126	52.1594	65.4787	82.4754	80.5286
																																			111.8	51.1425	68.3142	52.1595	66.337	80.7815	80.5292
																																			111.9	49.6962	66.6574	52.1596	65.9111	82.0597	76.2128
																																			112	48.1601	66.6577	55.3901	66.7584	85.2854	73.8574
																																			112.1	52.5114	65.7975	52.1599	65.9117	82.0612	80.5309
																																			112.2	49.6965	68.3155	52.16	66.3382	80.7843	71.3412
																																			112.3	46.519	69.115	53.8239	66.7593	80.7849	80.532
																																			112.4	48.1604	65.7985	52.1602	66.3388	81.6418	73.8595
																																			112.5	51.1431	67.4981	52.1604	64.5998	82.0639	76.2159
																																			112.6	46.5192	64.9153	50.3828	66.3394	80.3519	76.2164
																																			112.7	49.6969	66.6599	50.3829	68.3927	80.3526	78.4352
																																			112.8	48.1608	67.499	50.383	66.34	82.0659	78.4358
																																			112.9	42.8339	67.4993	53.8246	65.4822	82.4837	73.862
																																			113	48.1609	69.1172	48.4698	64.6013	82.8974	73.8625
																																			113.1	46.5196	65.8006	48.4699	66.3409	81.2207	71.3456
																																			113.2	48.1611	63.0733	50.3833	66.3412	81.2214	73.8633
																																			113.3	48.1612	67.5005	53.825	68.3945	81.6479	76.2199
																																			113.4	48.1612	69.8995	53.8251	66.3418	83.3091	73.8643
																																			113.5	48.1613	64.918	48.4703	66.3421	82.0708	73.8647
																																			113.6	46.52	67.5015	52.1615	67.5892	82.0715	76.2213
																																			113.7	44.7534	69.1194	53.8255	65.0469	81.2249	73.8657
																																			113.8	46.5201	65.8027	52.1618	67.1794	81.2255	78.4407
																																			113.9	46.5202	63.0754	50.3841	68.3964	79.4761	76.2229
																																			114	46.5203	67.5027	52.162	66.7644	82.0742	76.2234
																																			114.1	48.1618	66.6642	53.8259	65.4858	82.4921	80.5416
																																			114.2	44.7537	70.6661	50.3844	66.3442	80.3627	78.443
																																			114.3	42.8348	66.6648	48.4711	66.3445	79.9235	84.4403
																																			114.4	48.162	69.1217	52.1624	65.4867	78.1142	76.2258
																																			114.5	42.8349	68.3228	52.1625	65.9188	80.7997	78.4449
																																			114.6	42.835	66.6658	55.3931	65.9191	80.8004	80.5448
																																			114.7	40.726	67.505	50.385	66.7665	80.3659	78.4461
																																			114.8	40.7261	69.123	50.3851	65.0502	81.658	82.541
																																			114.9	44.7541	69.1234	52.163	66.3463	81.2328	76.2287
																																			115	42.8352	66.6671	50.3853	66.3466	82.0809	68.6453
																																			115.1	44.7542	66.6674	50.3854	65.051	81.2342	78.4482
																																			115.2	46.521	66.6677	53.8272	67.9997	79.4846	76.2302
																																			115.3	46.5211	69.1247	46.3937	66.3475	79.93	73.8743
																																			115.4	42.8354	69.125	50.3857	66.3478	80.3705	73.8747
																																			115.5	46.5212	69.1254	55.3941	65.9218	80.3712	80.5498
																																			115.6	44.7545	64.9245	53.8276	68.0009	80.8069	73.8758
																																			115.7	46.5213	65.8087	52.1639	66.7695	81.664	78.4514
																																			115.8	49.6992	69.1263	53.8279	65.4908	80.8083	78.452
																																			115.9	44.7548	69.9079	50.3863	65.923	81.6654	76.2338
																																			116	48.163	68.3277	52.1642	66.3496	80.8096	73.8778
																																			116.1	46.5216	69.9086	50.3865	66.3499	79.4904	78.4536
																																			116.2	48.1632	65.8103	52.1644	65.492	80.8109	76.2354
																																			116.3	49.6996	69.1281	50.3867	68.003	80.8116	78.4547
																																			116.4	46.5219	68.3291	52.1646	65.9245	81.6687	80.5549
																																			116.5	44.7552	69.1287	52.1647	64.1616	80.3777	78.4559
																																			116.6	46.522	67.5112	52.1648	65.0554	81.244	78.4565
																																			116.7	48.1636	68.3301	55.3956	64.612	81.2447	73.8816
																																			116.8	44.7554	66.6729	52.1651	64.1624	81.6714	78.4576
																																			116.9	48.1637	68.3307	53.8292	66.3522	80.3804	76.2393
																																			117	46.5223	72.156	50.3875	66.7733	80.381	73.8831
																																			117.1	42.8366	69.1308	53.8294	68.8023	81.6734	78.4592
																																			117.2	48.1639	68.3318	52.1656	65.4949	82.0956	82.5548
																																			117.3	49.7003	68.3322	53.8296	65.0574	81.6748	73.8847
																																			117.4	46.5226	69.9131	52.1658	66.7746	81.2494	76.2419
																																			117.5	44.7559	69.9134	52.1659	67.6011	81.6761	80.5612
																																			117.6	51.1471	68.3332	50.3881	67.1908	81.6768	76.2431
																																			117.7	51.1472	66.676	52.1661	66.7755	81.6775	76.2436
																																			117.8	49.7008	65.8155	53.8302	67.1915	77.6699	78.4632
																																			117.9	52.5162	67.5156	55.3971	65.9289	79.0522	76.2447
																																			118	46.5231	68.3345	53.8305	67.6026	82.5183	76.2452
																																			118.1	49.7011	69.9155	55.3973	67.1924	79.0534	76.2457
																																			118.2	48.1648	67.5166	55.3975	65.0601	80.3889	78.4653
																																			118.3	49.7012	69.9162	52.1669	68.0092	82.5203	78.4659
																																			118.4	51.1479	69.1353	50.3891	66.7777	81.6821	76.2474
																																			118.5	48.1651	68.3362	48.4756	66.778	79.056	78.467
																																			118.6	52.5169	68.3365	50.3893	65.0613	80.8268	76.2484
																																			118.7	52.517	70.6817	53.8313	65.9313	79.9522	76.249
																																			118.8	44.757	67.5186	53.8314	66.3579	81.2587	80.5686
																																			118.9	48.1654	71.4303	50.3896	64.1685	79.0586	78.4693
																																			119	48.1655	69.1374	53.8317	66.3585	81.26	78.4699
																																			119.1	51.1485	69.919	55.3986	66.7797	80.83	76.2512
																																			119.2	53.8182	69.1381	52.1679	65.9327	83.3486	80.571
																																			119.3	55.0589	69.1385	50.3901	65.0633	82.9403	80.5717
																																			119.4	49.7023	69.1388	52.1681	66.7806	81.2627	78.4723
																																			119.5	49.7024	70.6846	52.1682	66.36	79.5125	78.4729
																																			119.6	51.1491	71.433	52.1684	65.9339	80.3982	73.8969
																																			119.7	49.7026	68.3405	52.1685	66.7815	80.8341	73.8974
																																			119.8	49.7027	69.9216	52.1686	66.7818	81.6914	78.4744
																																			119.9	49.7028	70.6861	52.1687	67.6084	81.6921	78.475
																																			120	51.1495	70.6865	50.3908	65.0654	82.9451	80.5757
																																			120.1	52.5184	71.4349	50.3909	66.7827	80.4015	78.4762
																																			120.2	48.1667	70.6873	50.391	66.3621	82.9465	73.9001
																																			120.3	51.1498	73.5902	53.8332	68.4161	81.6949	80.5774
																																			120.4	49.7033	66.6853	55.4001	67.1994	82.5347	76.2584
																																			120.5	51.15	69.1429	52.1694	68.0159	80.4043	78.4784
																																			120.6	46.5255	67.525	48.4778	64.6234	82.5361	73.9022
																																			120.7	48.1671	70.6891	50.3916	67.2003	83.3591	76.26
																																			120.8	48.1672	70.6895	52.1697	66.3639	80.8416	82.5761
																																			120.9	51.1503	70.6899	52.1698	65.9378	80.407	80.581
																																			121	51.1504	72.1709	53.834	64.6246	82.9521	80.5816
																																			121.1	44.759	70.6907	53.8341	66.7858	82.9528	76.2624
																																			121.2	44.759	69.1455	52.1702	67.6124	80.8444	82.5787
																																			121.3	48.1676	72.8901	53.8344	65.939	81.2757	76.2636
																																			121.4	48.1677	71.4399	53.8345	65.0695	83.7692	82.58
																																			121.5	44.7592	70.6923	53.8346	65.5076	79.971	80.5848
																																			121.6	44.7593	71.4407	52.1706	66.7873	82.5431	76.2654
																																			121.7	46.5263	72.8917	53.8349	65.5082	81.2785	80.586
																																			121.8	44.7594	70.6935	53.835	67.2036	80.8484	80.5866
																																			121.9	46.5264	71.4419	50.3929	65.9408	80.4138	76.2671
																																			122	44.7596	71.4423	52.1711	63.2579	79.9743	73.9101
																																			122.1	46.5266	71.4427	53.8354	67.2044	79.5298	76.2681
																																			122.2	42.8405	72.1758	53.8355	67.6154	82.9604	73.911
																																			122.3	46.5267	71.4435	53.8356	68.4223	79.9762	73.9115
																																			122.4	46.5268	74.2896	52.1716	66.3687	80.8524	78.4893
																																			122.5	42.8407	74.2901	53.8359	65.5105	80.853	76.2701
																																			122.6	38.3767	75.6348	50.3937	66.7903	79.5331	78.4905
																																			122.7	44.76	71.4453	53.8361	67.2063	80.4189	80.5916
																																			122.8	44.76	72.8964	52.1721	66.3699	80.855	80.5922
																																			122.9	48.1687	74.2919	50.3941	65.0739	83.7795	76.2724
																																			123	46.5271	72.1793	52.1723	65.944	79.5357	82.5896
																																			123.1	40.7317	71.447	50.3943	65.9443	82.5532	76.2736
																																			123.2	42.841	75.6376	48.4805	66.3711	80.4223	80.5947
																																			123.3	42.8411	71.4479	52.1726	65.5129	81.2891	73.917
																																			123.4	42.8411	75.6385	52.1727	67.6191	80.4236	78.4952
																																			123.5	44.7604	72.8995	50.3947	65.9455	79.9841	80.5964
																																			123.6	44.7605	74.2951	50.3948	67.209	82.1391	78.4964
																																			123.7	42.8413	74.2955	53.8372	65.5141	79.5403	78.497
																																			123.8	44.7606	72.9009	50.395	66.7939	82.5579	76.2775
																																			123.9	42.8414	72.1832	48.4812	67.2099	79.9867	80.5988
																																			124	44.7607	73.6059	50.3952	69.2155	80.4275	80.5995
																																			124.1	42.8415	71.4514	50.3953	66.3738	81.2944	80.6001
																																			124.2	44.7609	75.6422	50.3954	66.3741	79.9886	78.5
																																			124.3	42.8416	72.9031	52.1736	65.078	80.4295	78.5006
																																			124.4	44.761	74.977	52.1737	65.0783	82.1444	76.281
																																			124.5	44.761	71.4531	52.1739	66.796	81.2971	78.5017
																																			124.6	46.5281	74.2996	50.3958	68.4294	80.4315	80.6031
																																			124.7	42.8419	74.3001	52.1741	68.0288	81.7246	78.5029
																																			124.8	40.7326	74.3005	53.8384	66.797	82.1472	80.6043
																																			124.9	46.5283	75.6455	53.8385	65.9498	79.5481	80.605
																																			125	44.7613	76.3006	48.4824	65.9501	80.8696	78.5047
																																			125.1	42.8421	72.1886	52.1745	68.0301	80.4348	76.2851
																																			125.2	44.7614	74.3024	48.4825	66.3771	81.728	78.5058
																																			125.3	42.8422	72.9077	52.1747	68.4316	79.5507	78.5064
																																			125.4	40.7329	76.9461	53.8391	68.031	83.7967	80.608
																																			125.5	44.7616	74.3039	52.175	67.6256	81.3038	76.2873
																																			125.6	48.1704	74.9827	52.1751	65.082	82.1526	78.5082
																																			125.7	42.8424	75.6494	52.1752	66.3787	79.9986	71.4105
																																			125.8	48.1705	72.1919	50.3971	67.2158	80.875	76.2888
																																			125.9	49.7072	74.9841	55.4067	65.9528	82.5722	73.9311
																																			126	52.5229	74.3062	52.1755	66.8007	81.3072	82.6078
																																			126.1	52.523	74.9851	53.8399	66.3799	80.877	73.9322
																																			126.2	56.2517	75.6518	46.4047	67.2171	82.9877	78.5114
																																			126.3	56.2518	77.5836	53.8401	67.2174	80.4429	78.512
																																			126.4	56.252	74.3082	52.176	65.5222	81.3099	76.2921
																																			126.5	55.0652	74.9871	52.1761	66.3811	82.1588	76.2926
																																			126.6	53.8246	74.3092	52.1762	65.5228	80.4449	73.9348
																																			126.7	53.8247	74.3096	50.3981	67.2186	82.1601	76.2936
																																			126.8	57.3913	73.6191	48.4842	65.0855	80.8817	76.2941
																																			126.9	56.2527	74.3106	53.8408	66.8034	79.5613	78.5152
																																			127	56.2529	74.311	50.3984	65.9561	82.9932	78.5158
																																			127.1	57.3918	72.1979	50.3985	65.9564	80.0079	78.5163
																																			127.2	58.4871	75.6566	55.4082	66.8043	82.9946	78.5169
																																			127.3	53.8256	75.6571	50.3987	66.8046	80.0092	73.9384
																																			127.4	55.0665	74.9913	52.1771	65.0872	81.743	80.6193
																																			127.5	56.2536	73.6223	52.1772	66.8052	81.7437	76.298
																																			127.6	53.8261	73.6228	53.8416	66.3844	81.318	76.2985
																																			127.7	55.0669	74.3143	50.3991	67.2216	80.4522	73.9405
																																			127.8	51.1564	72.9194	50.3992	68.0384	80.8884	80.6215
																																			127.9	53.8264	75.66	55.409	66.3853	79.5679	78.5208
																																			128	51.1566	74.3157	50.3995	65.9591	83.0001	76.3007
																																			128.1	48.1733	75.661	52.1779	65.0893	79.1189	71.4225
																																			128.2	48.1734	76.3163	50.3997	67.2231	79.5698	76.3016
																																			128.3	46.5316	72.9217	50.3998	67.2234	80.4561	76.3022
																																			128.4	48.1735	78.2169	52.1782	67.6345	79.5711	73.944
																																			128.5	48.1736	70.7231	50.4	65.5285	79.1213	80.6253
																																			128.6	44.7647	74.3186	52.1784	67.2244	80.0176	80.626
																																			128.7	46.5319	72.2052	53.8429	67.2247	80.8942	76.3044
																																			128.8	48.1738	72.2057	53.843	65.5293	82.1742	76.3049
																																			128.9	44.7649	74.9984	52.1788	65.9618	80.46	80.6277
																																			129	49.7106	73.6293	53.8433	65.092	83.0067	71.427
																																			129.1	46.5322	73.6297	52.179	66.3889	79.1252	71.4274
																																			129.2	48.1741	74.3213	53.8435	66.8103	82.1769	73.9481
																																			129.3	46.5324	74.3218	50.4009	66.8106	79.5769	73.9486
																																			129.4	46.5324	75.6672	53.8437	66.8109	82.1783	78.5287
																																			129.5	44.7654	74.3228	50.4011	65.5314	82.179	76.3084
																																			129.6	46.5326	73.6321	53.844	65.9639	82.5974	76.3089
																																			129.7	44.7655	74.3237	53.8441	66.8118	81.7584	76.3094
																																			129.8	46.5327	74.3242	50.4014	68.0446	79.1299	76.3099
																																			129.9	48.1746	77.6013	50.4015	65.9648	80.0262	76.3105
																																			130	40.7367	72.9295	53.8444	67.2286	84.23	80.6336
																																			130.1	42.8462	75.0042	50.4018	66.8131	81.7611	71.4322
																																			130.2	42.8463	74.3261	50.4019	66.8134	80.0282	73.9531
																																			130.3	46.533	75.0051	52.1804	67.2296	83.0157	71.4331
																																			130.4	46.5331	75.672	52.1805	65.5341	83.4259	76.3129
																																			130.5	48.175	75.6725	50.4022	64.2023	80.9064	73.9545
																																			130.6	44.7661	73.6368	52.1807	65.9668	80.4714	76.3139
																																			130.7	46.5333	75.6735	52.1808	65.9671	82.605	80.6373
																																			130.8	49.7119	73.6378	52.1809	64.6533	80.4728	76.315
																																			130.9	42.8468	75.6745	50.4026	65.9677	79.5876	76.3156
																																			131	44.7663	74.33	50.4027	68.0483	82.1893	78.5372
																																			131.1	44.7664	74.3304	50.4028	67.2319	80.4747	73.9576
																																			131.2	46.5336	72.9352	50.4029	66.8164	84.6363	76.3171
																																			131.3	42.847	73.6401	52.1814	65.9689	80.9118	78.5388
																																			131.4	46.5338	72.2176	50.4031	66.3958	83.8384	78.5394
																																			131.5	46.5338	73.641	52.1816	66.8173	81.3442	73.9596
																																			131.6	49.7125	72.2185	50.4033	67.6443	80.9139	76.3193
																																			131.7	44.7668	72.2189	50.4034	66.8179	83.0256	78.541
																																			131.8	42.8473	74.3336	53.8464	65.9704	80.0391	76.3203
																																			131.9	46.5341	73.6428	50.4036	66.3973	80.9159	71.4409
																																			132	48.1761	72.9387	55.4139	66.3976	79.1445	78.5426
																																			132.1	42.8475	73.6437	50.4039	66.8191	81.3482	82.6425
																																			132.2	46.5343	71.488	50.404	67.2353	83.029	73.9633
																																			132.3	44.7672	75.6809	52.1825	67.6465	81.7762	80.6463
																																			132.4	44.7672	72.9405	53.8471	65.54	80.9193	73.9643
																																			132.5	48.1765	73.6455	50.4043	65.5403	81.7775	78.5455
																																			132.6	46.5346	74.3372	52.1829	67.2365	80.4849	68.7312
																																			132.7	44.7674	73.6464	52.183	66.8209	81.7789	76.325
																																			132.8	42.8479	73.6468	52.1831	66.8212	82.2017	76.3255
																																			132.9	40.7383	73.6473	50.4047	67.2375	81.7803	80.6496
																																			133	42.848	72.2246	55.4151	67.6486	81.3544	78.5481
																																			133.1	44.7677	75.6847	53.848	67.2381	82.6216	76.3272
																																			133.2	44.7677	72.9441	52.1836	64.6604	81.7824	73.9683
																																			133.3	46.535	76.3406	53.8482	66.8228	80.0491	80.6519
																																			133.4	42.8483	74.3409	52.1838	63.754	80.926	73.9694
																																			133.5	42.8483	75.0201	53.8485	65.9755	83.038	73.9699
																																			133.6	44.768	75.6871	52.184	66.4024	82.2072	73.9703
																																			133.7	40.7388	72.9464	52.1842	64.2115	81.7858	76.3303
																																			133.8	42.8485	75.6881	53.8488	66.403	80.9288	78.5524
																																			133.9	42.8485	75.6886	52.1844	65.9767	80.9294	80.6552
																																			134	44.7682	76.3441	48.4917	66.4036	80.4943	78.5536
																																			134.1	42.8486	75.6896	52.1846	67.6519	80.0544	76.3325
																																			134.2	42.8487	77.6224	56.8996	65.9776	82.6292	78.5547
																																			134.3	42.8487	75.6907	50.4063	64.6635	80.4963	73.974
																																			134.4	44.7684	72.9498	52.185	65.9781	80.0564	78.5558
																																			134.5	44.7684	75.6916	55.4169	67.6531	80.4976	71.4538
																																			134.6	44.7685	76.9911	46.4131	66.8266	81.3652	78.5568
																																			134.7	42.849	72.2327	52.1853	65.5468	81.3659	78.5574
																																			134.8	42.849	75.0265	53.85	66.8272	82.2154	73.9765
																																			134.9	44.7687	75.6936	50.407	67.2435	79.6141	82.6586
																																			135	42.8491	72.9527	52.1856	65.5477	80.9367	73.9776
																																			135.1	42.8492	75.6946	52.1857	65.1099	80.5015	73.9781
																																			135.2	44.7688	75.0284	55.4178	66.8284	80.938	80.6625
																																			135.3	38.3844	72.9541	52.186	67.2447	81.7965	73.9792
																																			135.4	42.8493	73.6592	52.1861	65.5489	80.0629	78.5612
																																			135.5	44.769	73.6597	53.8508	67.2453	79.618	76.34
																																			135.6	42.8494	75.0303	53.851	65.9817	80.9406	76.3405
																																			135.7	40.7398	75.6975	53.8511	66.4087	80.0648	78.5629
																																			135.8	44.7692	72.2377	53.8512	68.063	81.7998	78.5635
																																			135.9	42.8496	74.353	50.4081	68.0634	81.3738	76.3421
																																			136	42.8496	74.3534	53.8515	66.4096	80.9433	80.6671
																																			136.1	46.5366	75.0327	50.4083	66.8312	81.3752	73.9834
																																			136.2	40.74	75.6999	52.187	66.8315	81.8025	78.5657
																																			136.3	46.5368	71.5067	53.8518	65.9839	80.0688	73.9844
																																			136.4	46.5368	74.3553	50.4087	65.5519	80.5101	73.9848
																																			136.5	42.8499	72.9596	52.1874	66.4111	82.2268	76.3453
																																			136.6	44.7696	75.7017	50.4089	66.8327	80.5114	73.9858
																																			136.7	42.85	74.3567	52.1876	66.833	80.0714	82.6689
																																			136.8	42.8501	75.7027	53.8524	66.4121	82.2288	78.569
																																			136.9	44.7698	75.0365	53.8525	66.4124	81.3805	76.3475
																																			137	42.8502	74.3582	53.8526	65.5536	80.0734	76.348
																																			137.1	40.7405	72.9624	52.1881	67.2502	81.3819	78.5706
																																			137.2	42.8503	75.7046	53.8529	65.9865	80.9513	78.5712
																																			137.3	42.8503	70.7625	53.853	67.6617	80.5161	76.3497
																																			137.4	40.7406	73.6685	53.8531	67.2512	79.6304	76.3502
																																			137.5	40.7407	74.3604	50.4099	65.9875	81.8112	78.5729
																																			137.6	44.7702	75.0398	53.8534	68.0686	80.9539	80.6762
																																			137.7	42.8505	72.9651	55.4209	64.2232	80.5187	76.3519
																																			137.8	42.8506	75.0407	53.8536	66.8363	80.5193	73.9922
																																			137.9	40.7409	72.966	50.4104	64.2237	83.4777	73.9927
																																			138	44.7704	72.9664	52.1892	66.4156	79.6343	78.5756
																																			138.1	40.741	70.7659	50.4106	65.9892	82.6556	73.9937
																																			138.2	42.8508	71.5151	53.8541	67.2536	79.6357	78.5767
																																			138.3	40.7411	75.7097	50.4108	65.9898	80.5227	76.355
																																			138.4	44.7706	74.3645	48.4965	68.4723	81.3905	78.5778
																																			138.5	42.8509	72.9686	53.8544	67.2545	83.0721	73.9958
																																			138.6	40.7412	72.9691	48.4967	65.9907	81.3919	78.5789
																																			138.7	42.851	72.9695	52.1899	66.8391	80.9613	71.4748
																																			138.8	44.7708	75.0452	53.8548	64.6767	79.6396	71.4752
																																			138.9	42.8511	75.7125	48.497	65.9916	79.1895	76.358
																																			139	40.7414	73.6758	53.855	67.6669	79.1901	73.9981
																																			139.1	44.771	75.0467	50.4116	66.419	80.9639	78.5814
																																			139.2	42.8513	72.253	48.4973	63.7707	81.3958	76.3595
																																			139.3	42.8514	76.3697	53.8553	66.8408	80.0885	73.9996
																																			139.4	42.8514	75.715	50.4119	66.4198	81.3972	78.583
																																			139.5	42.8515	73.6781	52.1908	64.2284	82.247	76.3611
																																			139.6	44.7712	72.2549	53.8557	66.8417	81.3985	74.0011
																																			139.7	44.7713	75.7164	52.191	66.4207	80.9679	78.5846
																																			139.8	44.7714	72.2558	53.8559	65.5619	80.9685	74.0021
																																			139.9	44.7714	75.0505	50.4125	67.2587	78.74	78.5856
																																			140	44.7715	72.9755	55.4236	65.9949	82.6684	78.5862
																																			140.1	42.8518	70.7747	48.4982	66.4219	82.6691	78.5868
																																			140.2	42.8519	71.524	48.4983	66.8435	82.6698	80.6905
																																			140.3	42.8519	73.6817	52.1917	65.5634	80.9719	82.6897
																																			140.4	40.7421	76.3749	52.1918	65.1255	81.404	76.3661
																																			140.5	46.5391	74.3743	52.1919	66.4231	80.0964	78.5892
																																			140.6	40.7422	70.0117	50.4132	64.6819	80.9739	68.7695
																																			140.7	42.8521	71.5262	56.9077	67.6721	82.2552	74.0069
																																			140.8	42.8522	73.6839	50.4135	65.1266	80.5392	78.5907
																																			140.9	44.772	73.6843	52.1924	63.7755	81.8341	74.0079
																																			141	42.8523	72.261	55.4248	65.1272	80.9766	76.3691
																																			141.1	44.7721	74.3769	53.8574	66.4248	81.4087	76.3696
																																			141.2	44.7721	73.6857	53.8576	66.4251	80.1011	74.0094
																																			141.3	42.8524	72.2623	50.4141	66.4254	80.5426	76.3706
																																			141.4	44.7723	71.5292	53.8578	67.2632	82.2599	76.3711
																																			141.5	44.7723	74.3787	53.8579	66.426	80.5439	74.0109
																																			141.6	44.7724	70.0159	52.1932	64.6847	83.5032	74.0113
																																			141.7	44.7724	72.9829	56.909	65.5674	79.6586	76.3726
																																			141.8	42.8527	72.9833	50.4146	65.5677	80.982	76.3731
																																			141.9	46.54	72.2648	50.4147	66.8485	81.414	84.6048
																																			142	46.5401	72.2653	52.1937	67.6759	80.1064	74.0135
																																			142.1	42.8529	72.9846	53.8587	66.8492	81.4154	74.0139
																																			142.2	40.7431	72.2661	52.1939	66.8495	80.9846	74.0144
																																			142.3	46.5402	73.6905	52.194	66.4284	81.4167	76.3758
																																			142.4	40.7432	72.9859	52.1941	66.0019	80.5499	74.0154
																																			142.5	42.8531	70.7848	52.1943	64.6874	80.5505	78.5997
																																			142.6	44.773	70.02	50.4155	66.8507	81.4187	78.6003
																																			142.7	42.8532	73.6922	50.4156	65.1321	80.9879	78.6009
																																			142.8	44.7731	72.9876	53.8595	68.4857	82.2694	74.0175
																																			142.9	44.7731	71.5355	52.1947	69.6624	81.4207	76.3789
																																			143	46.5407	72.9884	52.1948	67.2681	80.113	82.7049
																																			143.1	46.5407	72.9889	50.416	68.0855	81.4221	78.6032
																																			143.2	44.7733	71.5367	48.5015	67.2687	81.8497	71.4969
																																			143.3	46.5409	71.5371	52.1951	68.884	79.6691	74.0201
																																			143.4	44.7735	71.5375	52.1952	66.4318	81.4241	78.6047
																																			143.5	46.541	70.0236	55.4278	66.8535	81.4248	74.0211
																																			143.6	48.1832	72.272	52.1955	66.4324	81.8524	78.6057
																																			143.7	42.8538	72.9914	50.4167	66.4327	80.5585	80.71
																																			143.8	44.7737	72.2728	52.1957	64.6913	81.4268	76.3838
																																			143.9	46.5413	71.5396	50.4169	65.574	83.519	76.3844
																																			144	44.7739	70.7909	50.417	64.6918	81.8551	74.0237
																																			144.1	44.7739	70.026	50.4171	64.6921	81.4289	74.0242
																																			144.2	48.1836	71.5408	53.8611	65.5749	81.4296	68.7863
																																			144.3	44.7741	72.9938	53.8612	66.8559	80.9987	74.025
																																			144.4	44.7741	71.5416	50.4174	65.1372	84.3305	74.0254
																																			144.5	40.7444	71.542	55.429	68.491	81.8586	76.3872
																																			144.6	44.7742	72.9951	50.4177	66.4354	81.4324	78.6109
																																			144.7	42.8544	71.5428	53.8617	65.5764	80.1244	80.7153
																																			144.8	40.7445	71.5432	50.4179	65.1384	78.772	78.6121
																																			144.9	42.8545	73.7015	52.1969	65.5769	80.5666	76.3894
																																			145	40.7446	71.5441	52.1971	66.4365	82.2845	71.5056
																																			145.1	46.542	75.0733	53.8621	66.4368	79.6811	84.6234
																																			145.2	40.7447	74.3946	52.1973	66.8586	80.5686	76.3911
																																			145.3	44.7746	71.5454	50.4184	66.8589	80.1282	76.3916
																																			145.4	44.7747	72.2795	52.1975	67.2753	81.8646	76.3921
																																			145.5	42.8548	72.999	50.4186	67.6867	83.5301	74.0312
																																			145.6	44.7748	74.3964	52.1977	64.6965	81.866	76.3931
																																			145.7	40.745	74.3969	53.8628	65.141	82.7076	74.0322
																																			145.8	44.7749	73.0004	52.198	66.4389	79.2347	71.5095
																																			145.9	44.7749	71.548	55.4307	67.6879	81.0095	76.3946
																																			146	46.5425	70.7992	48.5044	65.5802	80.5739	76.3951
																																			146.1	46.5426	73.7068	52.1983	66.013	79.6876	80.723
																																			146.2	44.7751	72.283	52.1984	67.6888	81.87	76.3962
																																			146.3	44.7752	73.0025	52.1985	67.2781	81.0121	74.0352
																																			146.4	46.5428	72.2838	53.8637	65.5814	80.5766	80.7247
																																			146.5	42.8554	74.4004	52.1988	66.0142	81.0135	76.3978
																																			146.6	42.8555	74.4009	53.8639	66.8628	80.5779	80.7259
																																			146.7	44.7754	73.0043	55.4317	66.4417	81.4464	78.6225
																																			146.8	46.5431	74.4018	50.4201	66.0151	79.6922	74.0379
																																			146.9	46.5431	71.5523	50.4202	68.0971	82.7156	74.0384
																																			147	42.8557	75.749	53.8644	65.5832	81.4484	76.4005
																																			147.1	46.5432	72.2869	52.1995	66.016	80.5812	78.6246
																																			147.2	44.7758	73.7117	52.1996	66.0163	81.4497	76.4016
																																			147.3	40.7459	71.554	52.1997	66.4435	80.5825	78.6258
																																			147.4	44.7759	72.2882	50.4208	66.0169	80.1421	76.4027
																																			147.5	42.856	70.8056	52.1999	66.4441	78.7895	76.4032
																																			147.6	44.776	76.4073	55.4328	66.4444	81.0207	78.6274
																																			147.7	42.8561	71.5557	55.433	64.7026	80.5851	74.0425
																																			147.8	44.7761	74.4063	48.5064	66.4449	80.5857	76.4048
																																			147.9	44.7762	75.086	50.4213	66.0183	80.5864	71.5199
																																			148	48.1861	73.01	50.4214	65.5861	81.0233	78.6295
																																			148.1	42.8564	74.4077	53.8657	66.4458	83.1379	71.5209
																																			148.2	42.8564	74.4081	50.4216	67.6949	81.8834	76.4067
																																			148.3	46.544	73.0114	46.427	66.4464	79.702	78.631
																																			148.4	46.5441	71.5588	53.866	65.5873	80.1486	78.6316
																																			148.5	42.8566	73.0123	53.8661	66.0201	78.7959	74.0465
																																			148.6	46.5442	71.5596	50.422	65.1495	81.4589	71.5233
																																			148.7	49.7236	75.7568	53.8663	66.4476	81.4596	76.4093
																																			148.8	44.7767	72.2944	53.8665	65.5884	81.4603	78.6337
																																			148.9	44.7768	73.7193	53.8666	66.4482	81.0293	71.5247
																																			149	42.8569	73.7198	53.8667	65.1507	79.2554	76.4108
																																			149.1	44.7769	73.0149	53.8669	66.0218	82.3121	80.7396
																																			149.2	46.5446	75.092	52.2019	65.5896	77.3985	82.74
																																			149.3	46.5447	74.4131	53.8671	66.0224	82.3134	78.6366
																																			149.4	46.5447	73.0163	55.435	65.5902	80.5963	74.0511
																																			149.5	44.7772	73.722	50.4231	66.8714	82.3148	74.0516
																																			149.6	44.7772	73.7225	48.5083	65.5908	79.2593	78.6381
																																			149.7	44.7773	73.0176	53.8676	66.0236	81.0346	74.0526
																																			149.8	46.545	75.762	55.4355	65.5913	81.4669	78.6392
																																			149.9	46.5451	73.7239	52.2027	66.4511	81.0359	74.0536
																																			150	46.5451	76.4186	53.868	64.7092	81.4683	74.0541
																																			150.1	44.7776	75.0962	50.4238	65.5922	81.0373	78.6408
																																			150.2	44.7776	75.0967	55.436	66.452	81.8968	74.0551
																																			150.3	48.1877	75.7645	52.2032	68.9055	79.715	76.4177
																																			150.4	44.7778	75.765	55.4363	65.1547	80.1617	78.6424
																																			150.5	48.1878	75.7655	52.2034	67.7018	81.8988	78.643
																																			150.6	46.5456	74.4194	48.5094	66.8748	82.7407	78.6435
																																			150.7	46.5456	73.0224	50.4244	66.0266	83.9719	76.42
																																			150.8	48.188	75.0997	52.2037	66.4538	78.349	80.7493
																																			150.9	46.5458	75.7674	53.869	66.8757	83.5671	78.6453
																																			151	46.5459	73.7292	52.204	64.2615	82.7435	78.6459
																																			151.1	44.7783	76.4241	53.8693	66.8762	80.1665	74.0599
																																			151.2	49.7254	75.7689	52.2042	66.455	80.6083	78.647
																																			151.3	48.1884	74.4227	55.4374	64.2624	81.9043	71.5368
																																			151.4	48.1885	75.7699	53.8697	67.2934	82.3278	80.7527
																																			151.5	49.7257	72.3069	53.8698	64.7135	80.6103	78.6486
																																			151.6	48.1887	75.7709	53.8699	66.0292	78.3542	76.4249
																																			151.7	48.1888	77.7057	52.2048	65.5969	79.7242	76.4254
																																			151.8	49.726	73.0277	52.2049	66.4568	81.0487	78.6503
																																			151.9	49.726	73.7335	53.8703	67.7061	78.3561	78.6509
																																			152	49.7261	74.4261	53.8704	65.5978	80.1723	76.4271
																																			152.1	46.5467	76.4291	52.2053	65.5981	81.4823	80.7569
																																			152.2	49.7263	73.7349	52.2054	66.8795	79.7274	76.4282
																																			152.3	49.7264	75.7743	53.8708	66.8798	80.1742	76.4288
																																			152.4	51.1738	74.428	52.2057	65.1606	78.3592	74.0667
																																			152.5	51.1739	74.4285	50.4265	65.1608	81.4849	76.4297
																																			152.6	49.7267	76.4316	53.8711	65.5995	79.2787	71.5433
																																			152.7	49.7268	73.7373	58.3326	66.881	81.9135	74.0681
																																			152.8	52.5437	74.43	52.2062	65.6001	80.1774	74.0686
																																			152.9	49.727	71.5794	50.427	66.8816	77.8949	76.4317
																																			153	53.8453	75.1103	50.4271	66.4603	83.5813	80.7617
																																			153.1	49.7272	74.4313	52.2065	66.4606	80.6206	78.6573
																																			153.2	51.1746	75.1113	53.8719	64.2678	81.4895	76.4334
																																			153.3	52.5442	75.1118	50.4274	64.7187	82.3403	78.6585
																																			153.4	52.5443	76.4355	58.3336	67.7106	80.6226	76.4345
																																			153.5	53.8459	75.1128	50.4277	66.0348	77.8988	74.0722
																																			153.6	55.0872	75.1133	52.2071	67.3	82.3423	78.6601
																																			153.7	51.1752	76.437	53.8725	65.6028	79.7371	74.0733
																																			153.8	51.1753	73.7426	50.428	66.8843	80.1839	71.5492
																																			153.9	56.275	76.438	55.4407	66.463	81.4942	76.4369
																																			154	53.8465	75.1153	55.4408	66.8849	79.739	71.5501
																																			154.1	53.8466	77.0837	53.873	66.0366	80.6271	78.6626
																																			154.2	53.8468	75.7837	55.4411	65.1658	78.3706	78.6632
																																			154.3	55.0881	75.1168	52.208	65.6045	83.1799	76.439
																																			154.4	53.847	74.4377	55.4413	66.8861	80.6291	76.4395
																																			154.5	55.0884	77.7199	53.8735	66.8864	81.4981	78.6648
																																			154.6	53.8473	73.041	55.4416	64.7225	79.7429	76.4406
																																			154.7	52.546	73.747	53.8738	65.6057	81.0676	74.0782
																																			154.8	56.2762	72.3224	50.4292	66.0386	80.1904	78.6664
																																			154.9	55.0889	74.4401	52.2087	64.7233	83.5942	71.5545
																																			155	55.089	76.4435	53.8741	66.4662	82.3517	78.6675
																																			155.1	53.848	75.7881	52.2089	65.1684	80.6338	76.4432
																																			155.2	53.8481	74.4416	52.209	66.8884	81.071	78.6686
																																			155.3	52.5467	77.7239	53.8745	65.1689	78.8396	74.0813
																																			155.4	55.0896	75.1222	52.2093	63.817	80.6357	78.6697
																																			155.5	56.2772	72.3257	50.43	66.0406	76.9593	78.6703
[truncated: 4,194 more rows]

## Sheet: Fig 7
Fig. 7b										Fig. 7c										Fig. 7d										Fig. 7e							Fig. 7f
[truncated: 757 more rows]

[truncated: 8 more sheets: Fig 8, FigS1, FigS2, FigS4, FigS5, FigS6, FigS7, FigS8]
